# Supplementary material for: Revision of the carnivorous snail genus Discartemon Pfeiffer, 1856, with description of twelve new species (Pulmonata, Streptaxidae)
Source: Zookeys. 2014 Apr 14;(401):45–107. doi: 10.3897/zookeys.401.7075 (PMC4023267; doi:10.3897/zookeys.401.7075)
Supplement: XML Treatment for Discartemon [file zookeys.401.7075-treatment1.xml]

<!DOCTYPE tp:taxon-treatment
  PUBLIC "-//TaxonX//DTD Taxonomic Treatment Publishing DTD v0 20100105//EN" "tax-treatment-NSO.dtd">
<tp:taxon-treatment xmlns:tp="http://www.plazi.org/taxpub"><tp:treatment-meta><mixed-citation publication-type="journal"><person-group><name><surname>Siriboon</surname><given-names>Thanit</given-names></name><name><surname>Sutcharit</surname><given-names>Chirasak</given-names></name><name><surname>Naggs</surname><given-names>Fred</given-names></name><name><surname>Rowson</surname><given-names>Ben</given-names></name><name><surname>Panha</surname><given-names>Somsak</given-names></name></person-group><article-title>Revision of the carnivorous snail genus <italic>Discartemon</italic> Pfeiffer, 1856, with description of twelve new species (Pulmonata, Streptaxidae)</article-title><source>Zookeys</source><day>14</day><month>4</month><year>2014</year><volume>2014</volume><issue>401</issue><fpage>45</fpage><lpage>107</lpage><pub-id pub-id-type="doi">10.3897/zookeys.401.7075</pub-id></mixed-citation></tp:treatment-meta><tp:nomenclature><label>Genus</label><tp:taxon-name>
                            <tp:taxon-name-part taxon-name-part-type="genus">Discartemon</tp:taxon-name-part>
                            <object-id xmlns:xlink="http://www.w3.org/1999/xlink" xlink:type="simple">http://species-id.net/wiki/Discartemon</object-id>
                        </tp:taxon-name><tp:taxon-authority>Pfeiffer, 1856</tp:taxon-authority><tp:nomenclature-citation-list><tp:nomenclature-citation><tp:taxon-name>Discartemon</tp:taxon-name><comment> Pfeiffer, 1856: 173. <xref ref-type="bibr" rid="B1">Ancey 1884</xref>: 399. <xref ref-type="bibr" rid="B57">Tryon 1885</xref>: 58. <xref ref-type="bibr" rid="B17">Gude 1903</xref>: 226. <xref ref-type="bibr" rid="B4">Benthem Jutting: 1954</xref>: 71–94. <xref ref-type="bibr" rid="B61">Zilch 1960</xref>: 560. <xref ref-type="bibr" rid="B43">Richardson 1988</xref>: 182–185: <xref ref-type="bibr" rid="B48">Schileyko 2000</xref>: 784. <xref ref-type="bibr" rid="B19">Hemmen and Hemmen 2001</xref>: 42.</comment></tp:nomenclature-citation><tp:nomenclature-citation><tp:taxon-name>Odontartemon (Discartemon)</tp:taxon-name><comment> – <xref ref-type="bibr" rid="B20">Kobelt 1905–1906</xref>: 91, 96.</comment></tp:nomenclature-citation></tp:nomenclature-citation-list></tp:nomenclature><tp:treatment-sec sec-type="Type species"><title>Type species.</title><p><italic><tp:taxon-name>Streptaxis discus</tp:taxon-name></italic> Pfeiffer, 1853, by subsequent designation by <xref ref-type="bibr" rid="B1">Ancey (1884</xref>: 399).</p></tp:treatment-sec><tp:treatment-sec sec-type="Description"><title>Description.</title><p><bold>Shell.</bold> Shell flattened to globose-heliciform, white, semi-transparent to translucent. Whorls 4–7; spire flattened to conical. Shell surface glossy, nearly smooth or with transverse ridges; varices often present. Embryonic shell, about 2½ whorls, with a smooth surface; following whorls regularly coiled or at most only slightly axially deflected. Last whorl rounded to angular, often with peripheral keel, whorls regularly to rapidly expanded. Umbilicus open to very widely open. Aperture semi-ovate to triangular. Peristome discontinuous, thin to thick, expanded and reflected. Longitudinal furrows outside aperture may be present. Apertural dentition always with one parietal lamella; other lamellae may be present including: upper palatal, palatal, basal, columellar and supracolumellar lamellae.</p><p><bold>Radula.</bold> Teeth unicuspid, elongate lanceolate, and arranged in anteriorly V-shaped rows. Central tooth tiny with pointed cusp. Lateral and marginal teeth undifferentiated. Latero-marginal teeth gradually reduce in size, with outermost teeth smaller and shorter than inner teeth.</p><p><bold><!--PageBreak-->Genital organs.</bold> Penis short to long, sometimes with a penial appendix. Penial sheath short (less than half of penis length) to long (equivalent to penis length). Internal wall of introverted penis with transparent to brown penial hooks. Vas deferens passes through a short section of penial sheath before connecting distally to penis. Vagina and free oviduct short to long. Seminal vesicle present, convoluted, short to long.</p><p><bold>External features.</bold> Live specimens exhibit a semi-transparent dark yellow to pale yellow body, covered with reticulated skin, and sometimes with brownish spots. Upper tentacles long with black eye-spot on the tip, yellow to orange; lower tentacles short. Brownish digestive gland and black kidney may be visible through transparent shell. Foot narrow, undivided and with short tail.</p></tp:treatment-sec><tp:treatment-sec sec-type="Remarks"><title>Remarks.</title><p>The genitalia of <italic><tp:taxon-name>Discartemon</tp:taxon-name></italic> are distinguished from those of other Southeast Asian streptaxid genera in sometimes having a penial appendix, in lacking vaginal hooks, and also as follows: <italic><tp:taxon-name>Indoartemon</tp:taxon-name></italic> has the vas deferens attached to the distal end of the penial sheath by a narrow band of connective tissue; in <italic><tp:taxon-name>Perrottetia</tp:taxon-name></italic> the gametolytic duct and sac may not extend as far as the albumin gland; and <italic><tp:taxon-name>Haploptychius</tp:taxon-name></italic> and <italic><tp:taxon-name>Oophana</tp:taxon-name></italic> have a long penial sheath and very short seminal vesicle respectively (<xref ref-type="bibr" rid="B53">Stoliczka 1871</xref>, <xref ref-type="bibr" rid="B6">Berry 1963</xref>, <xref ref-type="bibr" rid="B7">1965</xref>, <xref ref-type="bibr" rid="B48">Schileyko 2000</xref>, <xref ref-type="bibr" rid="B51">Siriboon et al. 2013</xref>, <xref ref-type="bibr" rid="B52">Siriboon et al. in press</xref>).</p><p>An identification key to species follows. In addition we propose an informal subdivision of <italic><tp:taxon-name>Discartemon</tp:taxon-name></italic> into three groups of species, based mainly on shell shapes as shown in <xref ref-type="fig" rid="F1">Figure 1</xref>, that may be useful as an alternative aid to identification. The figures of shells are presented in the same order.</p><fig id="F1" position="float" orientation="portrait"><label>Figure 1.</label><caption><p>Schematic of shell shapes, last whorl expansion and parietal lamella shape. Terminology of <italic><tp:taxon-name>Discartemon</tp:taxon-name></italic> apertural dentition in figure <bold>B. A–C</bold> Shell form and spire <bold>A</bold> flattened shell with concave spire <bold>B</bold> depressed-heliciform shell with only slightly convex spire, and <bold>C</bold> globose-heliciform with conical spire <bold>D–F</bold> Last whorl expansion <bold>D</bold> rapidly expanded <bold>E</bold> intermediately expanded, and <bold>F</bold> regularly expanded <bold>G–I</bold> Parietal lamella form <bold>G</bold> single lamella with straight shape (typical) <bold>H</bold> single lamella with curved shape (sinuous), and <bold>I</bold> modified with “Y” shaped lamella.</p></caption><graphic xmlns:xlink="http://www.w3.org/1999/xlink" xlink:href="zookeys-401-045-g001.jpg" position="float" orientation="portrait" xlink:type="simple"/></fig><p>Further remarks on the systematics and biogeography of the genus are made in the Discussion.</p><p>Group I: <italic><tp:taxon-name>Discartemon discus</tp:taxon-name></italic>-group. Have a generally flattened shell with a concave to flattened spire, and a very wide umbilicus. The H/W ratio ranges between 0.3–0.5 (average 0.40). This group comprises 10 species: <italic><tp:taxon-name>Discartemon discus</tp:taxon-name></italic> (Pfeiffer, 1853), <italic><tp:taxon-name>Discartemon planus</tp:taxon-name></italic> (Fulton, 1899), <italic><tp:taxon-name>Discartemon sykesi</tp:taxon-name></italic> (Collinge, 1902), <italic><tp:taxon-name>Discartemon nummus</tp:taxon-name></italic> (Laidlaw, 1929), <italic><tp:taxon-name>Discartemon khaosokensis</tp:taxon-name></italic> Panha &amp; Burch, 1998, <italic><tp:taxon-name>Discartemon circulus</tp:taxon-name></italic> sp. n., <italic><tp:taxon-name>Discartemon discadentus</tp:taxon-name></italic> sp. n., <italic><tp:taxon-name>Discartemon discamaximus</tp:taxon-name></italic> sp. n., <italic><tp:taxon-name>Discartemon deprima</tp:taxon-name></italic> sp. n., and <italic><tp:taxon-name>Discartemon expandus</tp:taxon-name></italic> sp. n.</p><p>Group II: <italic><tp:taxon-name>Discartemon plussensis</tp:taxon-name></italic>-group. Have a depressed-heliciform shell with a flattened to only slightly convex spire, and a widely open umbilicus. The H/W ratio ranges between 0.4–0.6 (average 0.50). This group comprises 7 species: <italic><tp:taxon-name>Discartemon plussensis</tp:taxon-name></italic> (Morgan, 1885), <italic><tp:taxon-name>Discartemon hypocrites</tp:taxon-name></italic> Benthem Jutting, 1954, <italic><tp:taxon-name>Discartemon leptoglyphus</tp:taxon-name></italic> Benthem Jutting, 1954, <italic><tp:taxon-name>Discartemon platymorphus</tp:taxon-name></italic> Benthem Jutting, 1954, <italic><tp:taxon-name>Discartemon afthonodontia</tp:taxon-name></italic> sp. n., <italic><tp:taxon-name>Discartemon epipedis</tp:taxon-name></italic> sp. n., and <italic><tp:taxon-name>Discartemon flavacandida</tp:taxon-name></italic> sp. n.</p><p>Group III: <italic><tp:taxon-name>Discartemon roebeleni</tp:taxon-name></italic>-group. Have a globose-heliciform shell with a conical to elevated conical spire, and a widely open umbilicus. The H/W ratio ranges between 0.5–0.8 (average 0.63). This group comprises 10 species: <italic><tp:taxon-name>Discartemon lemyrei</tp:taxon-name></italic> (Morlet, 1883), <italic><tp:taxon-name>Discartemon roebeleni</tp:taxon-name></italic> (Möllendorff, 1894), <italic><tp:taxon-name>Discartemon collingei</tp:taxon-name></italic> (Sykes, 1902), <italic><tp:taxon-name>Discartemon stenostomus</tp:taxon-name></italic> Benthem Jutting, 1954, <italic><tp:taxon-name>Discartemon sangkarensis</tp:taxon-name></italic> Benthem Jutting, 1959, <italic><tp:taxon-name>Discartemon vandermeermohri</tp:taxon-name></italic> Benthem Jutting, 1959, <italic><tp:taxon-name>Discartemon conicus</tp:taxon-name></italic> sp. n., <italic><tp:taxon-name>Discartemon kotanensis</tp:taxon-name></italic> sp. n., <italic><tp:taxon-name>Discartemon megalostraka</tp:taxon-name></italic> sp. n., and <italic><tp:taxon-name>Discartemon triancus</tp:taxon-name></italic> sp. n.</p><!--PageBreak--></tp:treatment-sec><ref-list><ref id="B1"><mixed-citation xmlns:xlink="http://www.w3.org/1999/xlink" xlink:type="simple"><person-group><name name-style="western"><surname>Ancey</surname><given-names>CF</given-names></name></person-group> (<year>1884</year>) <article-title>Sur les divisions proposées dans le genre Streptaxis.</article-title><source>Le Naturaliste</source><volume>50</volume>: <lpage>399</lpage>.</mixed-citation></ref><ref id="B57"><mixed-citation xmlns:xlink="http://www.w3.org/1999/xlink" xlink:type="simple"><person-group><name name-style="western"><surname>Tryon</surname><given-names>GW Jr.</given-names></name></person-group> (<year>1885</year>) <source>Manual of Conchology, Structure and Systematic, with Illustrations of the Species</source>. <volume>Volume 1</volume>. <publisher-name>The Academy of Natural Science of Philadelphia</publisher-name>, <size units="page">364 pp</size>. doi: <ext-link ext-link-type="doi" xlink:href="10.5962/bhl.title.6534" xlink:type="simple">10.5962/bhl.title.6534</ext-link></mixed-citation></ref><ref id="B17"><mixed-citation xmlns:xlink="http://www.w3.org/1999/xlink" xlink:type="simple"><person-group><name name-style="western"><surname>Gude</surname><given-names>GK</given-names></name></person-group> (<year>1903</year>) <article-title>A synopsis of the genus <italic>Streptaxis</italic> and its allies.</article-title><source>Proceedings of the Malacological Society of London</source><volume>5</volume>: <fpage>201</fpage>-<lpage>244</lpage>.</mixed-citation></ref><ref id="B4"><mixed-citation xmlns:xlink="http://www.w3.org/1999/xlink" xlink:type="simple"><person-group><name name-style="western"><surname>Benthem Jutting</surname><given-names>WSS van</given-names></name></person-group> (<year>1954</year>) <article-title>The Malayan Streptaxidae of the genera <italic>Discartemon</italic> and <italic>Oophana</italic>.</article-title><source>Bulletin of the Raffles Museum</source><volume>25</volume>: <fpage>71</fpage>-<lpage>106</lpage>.</mixed-citation></ref><ref id="B61"><mixed-citation xmlns:xlink="http://www.w3.org/1999/xlink" xlink:type="simple"><person-group><name name-style="western"><surname>Zilch</surname><given-names>A</given-names></name></person-group> (<year>1960</year>) <article-title>Gastropoda, Euthyneura.</article-title> In: <person-group><name name-style="western"><surname>Schinderwolf</surname><given-names>OH</given-names></name></person-group> (<role>Ed</role>) <source>Handbuch der Paläozoologie</source>. <publisher-name>Gebrüder Borntraeger</publisher-name>, <publisher-loc>Berlin</publisher-loc><volume>6</volume>: <fpage>401</fpage>–<lpage>834</lpage>.</mixed-citation></ref><ref id="B43"><mixed-citation xmlns:xlink="http://www.w3.org/1999/xlink" xlink:type="simple"><person-group><name name-style="western"><surname>Richardson</surname><given-names>L</given-names></name></person-group> (<year>1988</year>) <article-title>Streptaxacea: Catalog of species, Part I, Streptaxidae.</article-title><source>Tryonia</source><volume>16</volume>: <fpage>1</fpage>-<lpage>326</lpage>.</mixed-citation></ref><ref id="B48"><mixed-citation xmlns:xlink="http://www.w3.org/1999/xlink" xlink:type="simple"><person-group><name name-style="western"><surname>Schileyko</surname><given-names>AA</given-names></name></person-group> (<year>2000</year>) <article-title>Treatise on recent terrestrial pulmonate molluscs: Rhytididae, Chlamydephoridae, Systrophiidae, Haplotrematidae, Streptaxidae, Spiraxidae, Oleacinidae and Testacellidae.</article-title><source>Ruthenica</source><supplement>Supplement 2</supplement><issue>Part 6</issue>: <fpage>731</fpage>–<lpage>880</lpage>.</mixed-citation></ref><ref id="B19"><mixed-citation xmlns:xlink="http://www.w3.org/1999/xlink" xlink:type="simple"><person-group><name name-style="western"><surname>Hemmen</surname><given-names>J</given-names></name><name name-style="western"><surname>Hemmen</surname><given-names>C</given-names></name></person-group> (<year>2001</year>) <article-title>Aktualisierte liste der terrestrischen gastropoden Thailands.</article-title><source>Schriften zur Malakozoologie</source><volume>18</volume>: <fpage>35</fpage>-<lpage>70</lpage>.</mixed-citation></ref><ref id="B20"><mixed-citation xmlns:xlink="http://www.w3.org/1999/xlink" xlink:type="simple"><person-group><name name-style="western"><surname>Kobelt</surname><given-names>W</given-names></name></person-group> (<year>1905–1906</year>) <article-title>Die Raublungenschnecken (Agnatha). Zweite Abtheilung: Streptaxidae und Daudebardiidae.</article-title><source>Systematisches Conchylien- Cabinet von Martini und Chemnitz</source>. 1 (12b) (2): <fpage>1</fpage>–<lpage>96</lpage>, pls 42–59 [1905]; <fpage>97</fpage>–<lpage>211</lpage>, pls 60–71 [1906].</mixed-citation></ref><ref id="B53"><mixed-citation xmlns:xlink="http://www.w3.org/1999/xlink" xlink:type="simple"><person-group><name name-style="western"><surname>Stoliczka</surname><given-names>F</given-names></name></person-group> (<year>1871</year>) <article-title>Notes on the terrestrial mollusca from the neighbourhood of Moulmein, with descriptions of new species.</article-title><source>Journal of the Asiatic Society of Bengal</source><volume>40</volume>: <fpage>143</fpage>-<lpage>177</lpage>.</mixed-citation></ref><ref id="B6"><mixed-citation xmlns:xlink="http://www.w3.org/1999/xlink" xlink:type="simple"><person-group><name name-style="western"><surname>Berry</surname><given-names>AJ</given-names></name></person-group> (<year>1963</year>) <article-title>The anatomy of two Malayan limestone hill Streptaxidae, <italic>Sinoennea kanchingensis</italic> Tomlin and <italic>Oophana diaphanopepla</italic> van Benthem Jutting with special reference to the genital system.</article-title><source>Proceedings of the Malacological Society of London</source><volume>35</volume>: <fpage>139</fpage>-<lpage>150</lpage>.</mixed-citation></ref><ref id="B7"><mixed-citation xmlns:xlink="http://www.w3.org/1999/xlink" xlink:type="simple"><person-group><name name-style="western"><surname>Berry</surname><given-names>AJ</given-names></name></person-group> (<year>1965</year>) <article-title>The genital systems of <italic>Discartemon stenostomus</italic> van Benthem Jutting and <italic>Huttonella bicolor</italic> (Hutton) (Pulmonata, Streptaxidae) from Malaya.</article-title><source>Proceedings of the Malacological Society of London</source><volume>36</volume>: <fpage>221</fpage>-<lpage>228</lpage>.</mixed-citation></ref><ref id="B51"><mixed-citation xmlns:xlink="http://www.w3.org/1999/xlink" xlink:type="simple"><person-group><name name-style="western"><surname>Siriboon</surname><given-names>T</given-names></name><name name-style="western"><surname>Sutcharit</surname><given-names>C</given-names></name><name name-style="western"><surname>Naggs</surname><given-names>F</given-names></name><name name-style="western"><surname>Panha</surname><given-names>S</given-names></name></person-group> (<year>2013</year>) <article-title>Three new species of the carnivorous snail genus <italic>Perrottetia</italic> Kobelt, 1905 from Thailand (Pulmonata, Streptaxidae).</article-title><source>ZooKeys</source><volume>287</volume>: <fpage>41</fpage>-<lpage>57</lpage>. doi: <ext-link ext-link-type="doi" xlink:href="10.3897/zookeys.287.4572" xlink:type="simple">10.3897/zookeys.287.4572</ext-link></mixed-citation></ref><ref id="B52"><mixed-citation xmlns:xlink="http://www.w3.org/1999/xlink" xlink:type="simple"><person-group><name name-style="western"><surname>Siriboon</surname><given-names>T</given-names></name><name name-style="western"><surname>Sutcharit</surname><given-names>C</given-names></name><name name-style="western"><surname>Naggs</surname><given-names>F</given-names></name><name name-style="western"><surname>Rowson</surname><given-names>B</given-names></name><name name-style="western"><surname>Panha</surname><given-names>S</given-names></name></person-group> (<year>in press</year>) <article-title>Revision of the carnivorous snail genus <italic>Indoartemon</italic> Forcart, 1946 and a new genus <italic>Carinartemis</italic> from Thailand (Pulmonata: Streptaxidae).</article-title><source>Bulletin of the Raffles Museum</source>.</mixed-citation></ref></ref-list></tp:taxon-treatment>
