# Supplementary material for: Revision of the carnivorous snail genus Discartemon Pfeiffer, 1856, with description of twelve new species (Pulmonata, Streptaxidae)
Source: Zookeys. 2014 Apr 14;(401):45–107. doi: 10.3897/zookeys.401.7075 (PMC4023267; doi:10.3897/zookeys.401.7075)
Supplement: XML Treatment for Discartemon discus [file zookeys.401.7075-treatment2.xml]

<!DOCTYPE tp:taxon-treatment
  PUBLIC "-//TaxonX//DTD Taxonomic Treatment Publishing DTD v0 20100105//EN" "tax-treatment-NSO.dtd">
<tp:taxon-treatment xmlns:tp="http://www.plazi.org/taxpub"><tp:treatment-meta><mixed-citation publication-type="journal"><person-group><name><surname>Siriboon</surname><given-names>Thanit</given-names></name><name><surname>Sutcharit</surname><given-names>Chirasak</given-names></name><name><surname>Naggs</surname><given-names>Fred</given-names></name><name><surname>Rowson</surname><given-names>Ben</given-names></name><name><surname>Panha</surname><given-names>Somsak</given-names></name></person-group><article-title>Revision of the carnivorous snail genus <italic>Discartemon</italic> Pfeiffer, 1856, with description of twelve new species (Pulmonata, Streptaxidae)</article-title><source>Zookeys</source><day>14</day><month>4</month><year>2014</year><volume>2014</volume><issue>401</issue><fpage>45</fpage><lpage>107</lpage><pub-id pub-id-type="doi">10.3897/zookeys.401.7075</pub-id></mixed-citation></tp:treatment-meta><tp:nomenclature><label>1.</label><tp:taxon-name>
                            <tp:taxon-name-part taxon-name-part-type="genus">Discartemon</tp:taxon-name-part>
                            <tp:taxon-name-part taxon-name-part-type="species">discus</tp:taxon-name-part>
                            <object-id xmlns:xlink="http://www.w3.org/1999/xlink" xlink:type="simple">http://species-id.net/wiki/Discartemon_discus</object-id>
                        </tp:taxon-name><tp:taxon-authority>(Pfeiffer, 1853) [“1851”]</tp:taxon-authority><xref ref-type="fig" rid="F4">Figs 4A–C</xref><xref ref-type="fig" rid="F11">, 11A–C</xref><xref ref-type="fig" rid="F22">, 22A</xref><xref ref-type="fig" rid="F23">, 23</xref><xref ref-type="table" rid="T1">, Table 1</xref><tp:nomenclature-citation-list><tp:nomenclature-citation><tp:taxon-name>Streptaxis discus</tp:taxon-name><comment> Pfeiffer, 1851: 252. Type locality: Unknown. <xref ref-type="bibr" rid="B39">Pfeiffer 1853</xref>: 289. <xref ref-type="bibr" rid="B40">Pfeiffer 1854</xref>: 394, 395, pl. 145, figs 15–17. <xref ref-type="bibr" rid="B1">Ancey 1884</xref>: 399. <xref ref-type="bibr" rid="B57">Tryon 1885</xref>: 66, pl. 16, figs 77–79. <xref ref-type="bibr" rid="B17">Gude 1903</xref>: 226.</comment></tp:nomenclature-citation><tp:nomenclature-citation><tp:taxon-name>Discartemon discus</tp:taxon-name><comment> – <xref ref-type="bibr" rid="B11">Bourguignat 1899</xref>: 46. <xref ref-type="bibr" rid="B43">Richardson 1988</xref>: 182. <xref ref-type="bibr" rid="B48">Schileyko 2000</xref>: 784, fig. 1022.</comment></tp:nomenclature-citation><tp:nomenclature-citation><tp:taxon-name>Streptaxis (Discartemon) paradiscus</tp:taxon-name><comment> Möllendorff, 1900: 117. Type locality: Phucson bei Touranne, Annam. <xref ref-type="bibr" rid="B17">Gude 1903</xref>: 227. <xref ref-type="bibr" rid="B2">Ancey 1904</xref>: 289, 290.</comment></tp:nomenclature-citation><tp:nomenclature-citation><tp:taxon-name>Odontartemon (Discartemon) discus</tp:taxon-name><comment> – <xref ref-type="bibr" rid="B20">Kobelt 1906</xref>: 97, pl. 55, figs 5–7.</comment></tp:nomenclature-citation><tp:nomenclature-citation><tp:taxon-name>Odontartemon (Discartemon) paradiscus</tp:taxon-name><comment> – <xref ref-type="bibr" rid="B20">Kobelt 1906</xref>: 97, 98, pl. 55, figs 8, 9.</comment></tp:nomenclature-citation><tp:nomenclature-citation><tp:taxon-name>Discartemon paradiscus</tp:taxon-name><comment> – <xref ref-type="bibr" rid="B4">Benthem Jutting 1954</xref>: 79. <xref ref-type="bibr" rid="B61">Zilch 1960</xref>: fig. 1961. <xref ref-type="bibr" rid="B62">Zilch 1961</xref>: 82, pl. 5, fig. 3. <xref ref-type="bibr" rid="B49">Schileyko 2011</xref>: 22, 23.</comment></tp:nomenclature-citation></tp:nomenclature-citation-list></tp:nomenclature><tp:treatment-sec sec-type="Material examined"><title>Material examined.</title><p>This species was described from specimens from the H. Cuming collection. The number of specimens was not indicated, but only one set of measurements was given in the original description. Only one specimen from the H. Cuming collection at NHMUK has Pfeiffer’s handwriting on the species name label. It is identical to the illustration and measurements in <xref ref-type="bibr" rid="B40">Pfeiffer (1854</xref>: 394, 395, pl. 145, figs 15–17) and is designated here as the lectotype to stabilize the name: NHMUK 20130684 (<xref ref-type="fig" rid="F4">Fig. 4A</xref>).</p><p>Lectotype of <italic><tp:taxon-name>Streptaxis paradiscus</tp:taxon-name></italic> Möllendorff, 1900 SMF 108534 (<xref ref-type="fig" rid="F4">Fig. 4B</xref>) and paralectotypes SMF 108535 (5 shells). Marble Mountain, Da Nang, Vietnam (<named-content xmlns:xlink="http://www.w3.org/1999/xlink" content-type="dwc:verbatimCoordinates" xlink:type="simple">16°0'13.4"N, 108°15'49.1"E</named-content>): CUMZ 6001 (39 shells; <xref ref-type="fig" rid="F4">Fig. 4C</xref>), 6257 (6 specimens in ethanol; <xref ref-type="fig" rid="F11">Figs 11A, B</xref>, <xref ref-type="fig" rid="F22">22A</xref>). Annam: MNHN Jousseaume Coll. (1 shells), MNHN Denis Coll. (2 shells), MNHN Letellier Coll. (3 shells), NHMW 40858 (2 shells), NHMUK 1901.12.23.13–14 (2 shells), NHMUK Trechmann coll. Acc. 2176 (2 shells), NHMUK Connolly Coll. Acc. 2154 (1 shell), RMNH Fruhstorfer Coll. 45a (1 shell), RMNH Saverbgen Coll. (2 shells). Tourane [=Da Nang], Central Annam: NHMUK McAndrew coll. Acc. 1563 (2 shells). Touraine, Annam: NHMW Rusnov Coll. R 283 (2 shells), NMW 1955.158.25251 (1 shell), RMNH Verdcourt Coll. (2 shells), ZMB 6619 (3 shells), ZMB 52300 (3 shells). Phuc-Son, Annam: NHMW 31140 (1 shell).</p></tp:treatment-sec><tp:treatment-sec sec-type="Description"><title>Description.</title><p><bold>Shell.</bold> Shell flattened, white and translucent; whorls 6–6½; spire flattened with distinct suture. Shell surface glossy, smooth with growth lines and varices present. Embryonic shell large, about 2½ whorls, with a smooth surface; following whorls regularly coiled. Last whorl angular, regularly expanded; umbilicus very wide, shallow and showing all preceding whorls. Aperture semi-ovate; peristome discontinuous, thickened, expanded and reflected; apertural dentition with only one parietal lamella (<xref ref-type="fig" rid="F4">Fig. 4A–C</xref>).</p><!--PageBreak--><p><bold>Radula.</bold> Each row consists of 61–67 teeth with formula (30-33)-1-(30-33). Central tooth very small and triangular with pointed cusp. Lateral and marginal teeth undifferentiated, unicuspid and lanceolate. Latero-marginal teeth gradually reduce in size, with outermost teeth smaller and shorter than inner teeth (<xref ref-type="fig" rid="F22">Fig. 22A</xref>).</p><p><bold>Genital organs.</bold> Atrium (at) short; penis (p) long and slender. Penial sheath (ps) thin, extending about half to third-fourths of penis length; penial sheath retractor muscle (psr) very thin, originating at atrium and inserting at distal end of penial sheath (<xref ref-type="fig" rid="F11">Fig. 11A</xref>). Vas deferens (vd) passes through a very short part of penial sheath before entering into penis distally (<xref ref-type="fig" rid="F11">Fig. 11B</xref>). Penial retractor muscle (pr) thin and very long, inserting at penis and vas deferens junction.</p><!--PageBreak--><p>Vagina (v) long, cylindrical, about two thirds of penis length. Gametolytic duct (gd) a long tube extending as far as albumin gland; gametolytic sac (gs) ovate. Free oviduct (fo) short; oviduct (ov) enlarged and folded. Prostate gland inconspicuous and bound to oviduct. Talon (ta) small. Hermaphroditic duct (hd) bearing long seminal vesicle (sv) about one and half times longer than the length from talon to branching point of seminal vesicle (<xref ref-type="fig" rid="F11">Fig. 11A</xref>).</p><p><bold>Pallial system.</bold> Excretory system typically sigmurethran and without mantle gland. Heart (h, auricles and ventricle) located left of kidney (on right in <xref ref-type="fig" rid="F11">Fig. 11C</xref>). Pulmonary cavity approximately three times longer than broad. Pulmonary vein (puv) and venation on lung roof distinct and well developed. Kidney (k) very short, located at posterior of pulmonary cavity. Ureter (ur) sigmoid, closed tube arising from apex of kidney, extending along right side of kidney, recurving adjacent to rectum (rt). Anus (a) adjacent to pneumostome (pn) on mantle collar.</p><table-wrap id="T1" position="float" orientation="portrait"><label>Table 1.</label><caption><p>Shell measurements of <italic><tp:taxon-name>Discartemon</tp:taxon-name></italic> spp (<italic><tp:taxon-name>Discartemon discus</tp:taxon-name></italic>-group). Specimen collections and catalogue numbers indicated in parentheses.</p></caption><table><tbody><tr><th rowspan="2" colspan="1">Species and locality and CUMZ nos</th><th rowspan="2" colspan="1">No. of specimens</th><th rowspan="1" colspan="3">Ranges, mean ± S.D. in mm of:</th><th rowspan="2" colspan="1">Number of whorls</th></tr><tr><th rowspan="1" colspan="1">Shell height</th><th rowspan="1" colspan="1">Shell width</th><th rowspan="1" colspan="1">H/W ratio</th></tr><tr><td rowspan="1" colspan="6"><italic><tp:taxon-name>Discartemon discus</tp:taxon-name></italic> (Pfeiffer, 1853)</td></tr><tr><td rowspan="1" colspan="1">Da Nang, Vietnam: (6001, 6257)</td><td rowspan="1" colspan="1">45</td><td rowspan="1" colspan="1">4.2–6.7<break/> 5.0±0.43</td><td rowspan="1" colspan="1">11.78–14.26<break/> 12.9±0.59</td><td rowspan="1" colspan="1">0.3–0.5<break/> 0.4±0.03</td><td rowspan="1" colspan="1">6–6½</td></tr><tr><td rowspan="1" colspan="6"><italic><tp:taxon-name>Discartemon nummus</tp:taxon-name></italic> (Laidlaw, 1929)</td></tr><tr><td rowspan="1" colspan="1">Khao Ok Thalu, Phatthalung: (3594)</td><td rowspan="1" colspan="1">24</td><td rowspan="1" colspan="1">2.4–3.3<break/> 2.8±0.21</td><td rowspan="1" colspan="1">6.1–7.2<break/> 6.5±0.27</td><td rowspan="1" colspan="1">0.4–0.5<break/> 0.4±0.03</td><td rowspan="1" colspan="1">5½</td></tr><tr><td rowspan="1" colspan="6"><italic><tp:taxon-name>Discartemon khaosokensis</tp:taxon-name></italic> Panha &amp; Burch, 1998</td></tr><tr><td rowspan="1" colspan="1">Khao Sok N. P., Suratthani: (6242, 6243)</td><td rowspan="1" colspan="1">5</td><td rowspan="1" colspan="1">3.4–4.0<break/> 3.6±0.26</td><td rowspan="1" colspan="1">11.2–12.4<break/> 11.8±0.47</td><td rowspan="1" colspan="1">0.3–0.3<break/> 0.3±0.02</td><td rowspan="1" colspan="1">5½–5¾</td></tr><tr><td rowspan="1" colspan="6"><italic><tp:taxon-name>Discartemon discadentus</tp:taxon-name></italic> sp. n.</td></tr><tr><td rowspan="1" colspan="1">Wat Tam Yai, Suratthani: (6209, 6244, 6258)</td><td rowspan="1" colspan="1">16</td><td rowspan="1" colspan="1">3.9–5.8<break/> 5.0±0.49</td><td rowspan="1" colspan="1">10.1–15.4<break/> 11.9±0.32</td><td rowspan="1" colspan="1">0.4–0.5<break/> 0.4±0.04</td><td rowspan="1" colspan="1">6</td></tr><tr><td rowspan="1" colspan="1">Wat Tam Wararam, Suratthani: (3571)</td><td rowspan="1" colspan="1">15</td><td rowspan="1" colspan="1">5.5–7.0<break/> 6.3±0.33</td><td rowspan="1" colspan="1">12.4–13.6<break/> 13.1±0.32</td><td rowspan="1" colspan="1">0.4–0.5<break/> 0.4±0.02</td><td rowspan="1" colspan="1">6</td></tr><tr><td rowspan="1" colspan="6"><italic><tp:taxon-name>Discartemon discamaximus</tp:taxon-name></italic> sp. n.</td></tr><tr><td rowspan="1" colspan="1">Tam Namphud, Phangnga: (6005, 6245)</td><td rowspan="1" colspan="1">5</td><td rowspan="1" colspan="1">4.7–5.0<break/> 4.9±0.10</td><td rowspan="1" colspan="1">12.4–13.6<break/> 14.3±0.49</td><td rowspan="1" colspan="1">0.3–0.4<break/> 0.3±0.02</td><td rowspan="1" colspan="1">7</td></tr><tr><td rowspan="1" colspan="1">Tam Kobe, Phangnga: (3669, 6197)</td><td rowspan="1" colspan="1">17</td><td rowspan="1" colspan="1">4.4–5.6<break/> 4.9±0.38</td><td rowspan="1" colspan="1">10.8–13.7<break/> 12.3±0.76</td><td rowspan="1" colspan="1">0.4–0.4<break/> 0.4±0.02</td><td rowspan="1" colspan="1">7</td></tr><tr><td rowspan="1" colspan="6"><italic><tp:taxon-name>Discartemon circulus</tp:taxon-name></italic> sp. n.</td></tr><tr><td rowspan="1" colspan="1">Tam Phannara, Nakhon Si Thammarat: (3665, 6246, 6262)</td><td rowspan="1" colspan="1">23</td><td rowspan="1" colspan="1">3.0–4.5<break/> 3.7±0.32</td><td rowspan="1" colspan="1">7.7–9.5<break/> 8.6±0.45</td><td rowspan="1" colspan="1">0.4–0.5<break/> 0.4±0.03</td><td rowspan="1" colspan="1">5½–6</td></tr><tr><td rowspan="1" colspan="6"><italic><tp:taxon-name>Discartemon deprima</tp:taxon-name></italic> sp. n.</td></tr><tr><td rowspan="1" colspan="1">Khao Hup Ta Hae, Prathiew, Chumphon: (3573, 6247)</td><td rowspan="1" colspan="1">7</td><td rowspan="1" colspan="1">2.5–3.4<break/> 2.9±0.30</td><td rowspan="1" colspan="1">8.2–10.3<break/> 9.1±0.72</td><td rowspan="1" colspan="1">0.3–0.3<break/> 0.3±0.02</td><td rowspan="1" colspan="1">5–5½</td></tr><tr><td rowspan="1" colspan="1">Ban Tam Thong, Prathiew, Chumphon: (6259)</td><td rowspan="1" colspan="1">5</td><td rowspan="1" colspan="1">3.1–3.8<break/> 3.5±0.27</td><td rowspan="1" colspan="1">9.5–11.2<break/> 10.1±0.68</td><td rowspan="1" colspan="1">0.3–0.3<break/> 0.3±0.01</td><td rowspan="1" colspan="1">5–5½</td></tr><tr><td rowspan="1" colspan="6"><italic><tp:taxon-name>Discartemon expandus</tp:taxon-name></italic> sp. n.</td></tr><tr><td rowspan="1" colspan="1">Klong Hoy, Suratthani: (3664, 6248)</td><td rowspan="1" colspan="1">16</td><td rowspan="1" colspan="1">3.6–4.3<break/> 4.0±0.30</td><td rowspan="1" colspan="1">8.2–10.9<break/> 9.9±0.84</td><td rowspan="1" colspan="1">0.4–0.5<break/> 0.4±0.03</td><td rowspan="1" colspan="1">5½–6</td></tr></tbody></table></table-wrap></tp:treatment-sec><tp:treatment-sec sec-type="Remarks"><title>Remarks.</title><p>The type specimen discovered in the H. Cuming collection at NHMUK elucidates two issues. Firstly, <italic><tp:taxon-name>Streptaxis paradiscus</tp:taxon-name></italic> Möllendorff, 1900 has been recognized as a separate species in many works (<xref ref-type="bibr" rid="B30">Möllendorff 1900</xref>, <xref ref-type="bibr" rid="B17">Gude 1903</xref>, <xref ref-type="bibr" rid="B20">Kobelt 1906</xref>, <xref ref-type="bibr" rid="B4">Benthem Jutting 1954</xref>, <xref ref-type="bibr" rid="B61">Zilch 1960</xref>, <xref ref-type="bibr" rid="B62">1961</xref>, <xref ref-type="bibr" rid="B49">Schileyko 2011</xref>). However, based on the type specimens, <italic><tp:taxon-name>Discartemon discus</tp:taxon-name></italic> and <italic><tp:taxon-name>Streptaxis paradiscus</tp:taxon-name></italic> are identical in all shell characters. Therefore, we officially place <italic><tp:taxon-name>Streptaxis paradiscus</tp:taxon-name></italic> as a junior subjective synonym of <italic><tp:taxon-name>Discartemon discus</tp:taxon-name></italic>. Second, <italic><tp:taxon-name>Discartemon discus</tp:taxon-name></italic> had an unknown type locality and range (<xref ref-type="bibr" rid="B38">Pfeiffer 1851</xref>: 252). From the new material and the type locality of <italic><tp:taxon-name>Streptaxis paradiscus</tp:taxon-name></italic>, the distribution of this species is demarcated to several localities in the area of Da Nang, Vietnam (<xref ref-type="bibr" rid="B49">Schileyko 2011</xref>).</p><p>The record of <italic><tp:taxon-name>Streptaxis discus</tp:taxon-name></italic> from Brazil, mentioned in <xref ref-type="bibr" rid="B11">Bourguignat (1899)</xref> is almost certainly an error, since it is far beyond the distribution range of the genus. The specimen figured in <xref ref-type="bibr" rid="B50">Simone (2006</xref>: 191, fig. 708, reg. NHMUK Trechmann Acc. 2176) has the locality Annam [= central Vietnam].</p></tp:treatment-sec><tp:treatment-sec><!--Section generated to contain objects referenced in tp:taxon-treatment.--><fig id="F4" position="float" orientation="portrait"><label>Figure 4.</label><caption><p>Shells of Group I: <italic><tp:taxon-name>Discartemon discus</tp:taxon-name></italic>-group. <bold>A–C</bold> <italic><tp:taxon-name>Discartemon discus</tp:taxon-name></italic> <bold>A</bold> holotype NHMUK 20130684 <bold>B</bold> lectotype SMF 108534 of “<italic><tp:taxon-name>Streptaxis paradiscus</tp:taxon-name></italic> Möllendorff, 1900”, and <bold>C</bold> specimen CUMZ 6001, from Vietnam with apertural dentition <bold>D</bold> <italic><tp:taxon-name>Discartemon planus</tp:taxon-name></italic> specimen NMW 1955.158.25252, from Sulawesi, Indonesia <bold>E, F</bold> <italic><tp:taxon-name>Discartemon sykesi</tp:taxon-name></italic> <bold>E</bold> paratype NMW 1955.158.25257, and <bold>F</bold> paratype NHMUK 1937.7.9.11 <bold>G</bold> <italic><tp:taxon-name>Discartemon nummus</tp:taxon-name></italic> CUMZ 3594, from Patthalung with apertural dentition <bold>H</bold> <italic><tp:taxon-name>Discartemon khaosokensis</tp:taxon-name></italic> holotype CUMZ 6242 with apertural dentition <bold>I, J</bold> <italic><tp:taxon-name>Discartemon discadentus</tp:taxon-name></italic> sp. n. <bold>I</bold> holotype CUMZ 6244 with apertural dentition, and <bold>J</bold> paratype CUMZ 6209.</p></caption><graphic xmlns:xlink="http://www.w3.org/1999/xlink" xlink:href="zookeys-401-045-g004.jpg" position="float" orientation="portrait" xlink:type="simple"/></fig><fig id="F11" position="float" orientation="portrait"><label>Figure 11.</label><caption><p>Genitalia and pallial complex. <bold>A–C</bold> <italic><tp:taxon-name>Discartemon discus</tp:taxon-name></italic> CUMZ 6257, from Vietnam <bold>A</bold> reproductive system <bold>B</bold> insertion of vas deferens into penial sheath, and <bold>C</bold> circular and excretory systems and mantle edge <bold>D, E</bold> <italic><tp:taxon-name>Discartemon nummus</tp:taxon-name></italic> CUMZ 6208, from Patthalung <bold>D</bold> reproductive system, and <bold>E</bold> insertion of vas deferens into penial sheath.</p></caption><graphic xmlns:xlink="http://www.w3.org/1999/xlink" xlink:href="zookeys-401-045-g011.jpg" position="float" orientation="portrait" xlink:type="simple"/></fig><fig id="F22" position="float" orientation="portrait"><label>Figure 22.</label><caption><p>Radula morphology of <bold>A</bold> <italic><tp:taxon-name>Discartemon discus</tp:taxon-name></italic> CUMZ 6257, from Da Nang, Vietnam <bold>B</bold> <italic><tp:taxon-name>Discartemon nummus</tp:taxon-name></italic> CUMZ 6208, from Patthalung <bold>C</bold> <italic><tp:taxon-name>Discartemon hypocrites</tp:taxon-name></italic>, topotype CUMZ 6199 <bold>D</bold> <italic><tp:taxon-name>Discartemon afthonodontia</tp:taxon-name></italic> sp. n., paratype CUMZ 6210 <bold>E</bold> <italic><tp:taxon-name>Discartemon roebeleni</tp:taxon-name></italic>, topotype CUMZ 6217 <bold>F</bold> <italic><tp:taxon-name>Discartemon kotanensis</tp:taxon-name></italic> sp. n. paratype CUMZ 6230 <bold>G</bold> <italic><tp:taxon-name>Discartemon megalostraka</tp:taxon-name></italic> sp. n. paratype CUMZ 6233 <bold>H</bold> <italic><tp:taxon-name>Discartemon triancus</tp:taxon-name></italic> sp. n. paratype CUMZ 6236.</p></caption><graphic xmlns:xlink="http://www.w3.org/1999/xlink" xlink:href="zookeys-401-045-g022.jpg" position="float" orientation="portrait" xlink:type="simple"/></fig><fig id="F23" position="float" orientation="portrait"><label>Figure 23.</label><caption><p>Approximate locations of the type locality of <italic><tp:taxon-name>Discartemon</tp:taxon-name></italic> species. (1) <italic><tp:taxon-name>Discartemon discus</tp:taxon-name></italic>, (2) <italic><tp:taxon-name>Discartemon planus</tp:taxon-name></italic>, (3) <italic><tp:taxon-name>Discartemon sykesi</tp:taxon-name></italic>, (4) <italic><tp:taxon-name>Discartemon nummus</tp:taxon-name></italic>, (5) <italic><tp:taxon-name>Discartemon khaosokensis</tp:taxon-name></italic>, (6) <italic><tp:taxon-name>Discartemon discadentus</tp:taxon-name></italic> sp. n., (7) <italic><tp:taxon-name>Discartemon discamaximus</tp:taxon-name></italic> sp. n., (8) <italic><tp:taxon-name>Discartemon circulus</tp:taxon-name></italic> sp. n., (9) <italic><tp:taxon-name>Discartemon deprima</tp:taxon-name></italic> sp. n., (10) <italic><tp:taxon-name>Discartemon expandus</tp:taxon-name></italic> sp. n., (11) <italic><tp:taxon-name>Discartemon plussensis</tp:taxon-name></italic>, (12) <italic><tp:taxon-name>Discartemon hypocrites</tp:taxon-name></italic>, (13) <italic><tp:taxon-name>Discartemon leptoglyphus</tp:taxon-name></italic>, (14) <italic><tp:taxon-name>Discartemon platymorphus</tp:taxon-name></italic>, (15) <italic><tp:taxon-name>Discartemon afthonodontia</tp:taxon-name></italic> sp. n., (16) <italic><tp:taxon-name>Discartemon epipedis</tp:taxon-name></italic> sp. n., (17) <italic><tp:taxon-name>Discartemon flavacandida</tp:taxon-name></italic> sp. n., (18) <italic><tp:taxon-name>Discartemon lemyrei</tp:taxon-name></italic>, (19) <italic><tp:taxon-name>Discartemon roebeleni</tp:taxon-name></italic>, (20) <italic><tp:taxon-name>Discartemon collingei</tp:taxon-name></italic>, (21) <italic><tp:taxon-name>Discartemon stenostomus</tp:taxon-name></italic>, (22) <italic><tp:taxon-name>Discartemon sangkarensis</tp:taxon-name></italic>, (23) <italic><tp:taxon-name>Discartemon vandermeermohri</tp:taxon-name></italic>, (24) <italic><tp:taxon-name>Discartemon kotanensis</tp:taxon-name></italic> sp. n., (25) <italic><tp:taxon-name>Discartemon megalostraka</tp:taxon-name></italic> sp. n., (26) <italic><tp:taxon-name>Discartemon triancus</tp:taxon-name></italic> sp. n., and (27) <italic><tp:taxon-name>Discartemon conicus</tp:taxon-name></italic> sp. n.</p></caption><graphic xmlns:xlink="http://www.w3.org/1999/xlink" xlink:href="zookeys-401-045-g023.jpg" position="float" orientation="portrait" xlink:type="simple"/></fig></tp:treatment-sec><ref-list><ref id="B39"><mixed-citation xmlns:xlink="http://www.w3.org/1999/xlink" xlink:type="simple"><person-group><name name-style="western"><surname>Pfeiffer</surname><given-names>L</given-names></name></person-group> (<year>1853</year>) <source>Monographia Heliceorum Viventium</source>. <volume>Volume 3</volume>. <publisher-name>Brckhaus FA</publisher-name>, <publisher-loc>Lipsiae</publisher-loc>, <size units="page">711 pp</size>.</mixed-citation></ref><ref id="B40"><mixed-citation xmlns:xlink="http://www.w3.org/1999/xlink" xlink:type="simple"><person-group><name name-style="western"><surname>Pfeiffer</surname><given-names>L</given-names></name></person-group> (<year>1854</year>) <article-title>Die Schnirkelschnecken nebst deb zunäehst verwandten Gattungen.</article-title><source>Systematisches Conchylien- Cabinet von Martini und Chemnitz</source> 1 (12) (3): <fpage>291</fpage>–<lpage>524</lpage>, pl. 145, figs 15–17.</mixed-citation></ref><ref id="B1"><mixed-citation xmlns:xlink="http://www.w3.org/1999/xlink" xlink:type="simple"><person-group><name name-style="western"><surname>Ancey</surname><given-names>CF</given-names></name></person-group> (<year>1884</year>) <article-title>Sur les divisions proposées dans le genre Streptaxis.</article-title><source>Le Naturaliste</source><volume>50</volume>: <lpage>399</lpage>.</mixed-citation></ref><ref id="B57"><mixed-citation xmlns:xlink="http://www.w3.org/1999/xlink" xlink:type="simple"><person-group><name name-style="western"><surname>Tryon</surname><given-names>GW Jr.</given-names></name></person-group> (<year>1885</year>) <source>Manual of Conchology, Structure and Systematic, with Illustrations of the Species</source>. <volume>Volume 1</volume>. <publisher-name>The Academy of Natural Science of Philadelphia</publisher-name>, <size units="page">364 pp</size>. doi: <ext-link ext-link-type="doi" xlink:href="10.5962/bhl.title.6534" xlink:type="simple">10.5962/bhl.title.6534</ext-link></mixed-citation></ref><ref id="B17"><mixed-citation xmlns:xlink="http://www.w3.org/1999/xlink" xlink:type="simple"><person-group><name name-style="western"><surname>Gude</surname><given-names>GK</given-names></name></person-group> (<year>1903</year>) <article-title>A synopsis of the genus <italic>Streptaxis</italic> and its allies.</article-title><source>Proceedings of the Malacological Society of London</source><volume>5</volume>: <fpage>201</fpage>-<lpage>244</lpage>.</mixed-citation></ref><ref id="B11"><mixed-citation xmlns:xlink="http://www.w3.org/1999/xlink" xlink:type="simple"><person-group><name name-style="western"><surname>Bourguignat</surname><given-names>JR</given-names></name></person-group> (<year>1899</year>) <source>Mollusques de Ľafrique Équatoriale de Moguedouchou a Bagamoyo et de Bagamoyo au Tanganika.</source><publisher-name>Imprimerie D. Dumoulin</publisher-name>, <publisher-loc>Paris</publisher-loc>, <lpage>229</lpage> pp.</mixed-citation></ref><ref id="B43"><mixed-citation xmlns:xlink="http://www.w3.org/1999/xlink" xlink:type="simple"><person-group><name name-style="western"><surname>Richardson</surname><given-names>L</given-names></name></person-group> (<year>1988</year>) <article-title>Streptaxacea: Catalog of species, Part I, Streptaxidae.</article-title><source>Tryonia</source><volume>16</volume>: <fpage>1</fpage>-<lpage>326</lpage>.</mixed-citation></ref><ref id="B48"><mixed-citation xmlns:xlink="http://www.w3.org/1999/xlink" xlink:type="simple"><person-group><name name-style="western"><surname>Schileyko</surname><given-names>AA</given-names></name></person-group> (<year>2000</year>) <article-title>Treatise on recent terrestrial pulmonate molluscs: Rhytididae, Chlamydephoridae, Systrophiidae, Haplotrematidae, Streptaxidae, Spiraxidae, Oleacinidae and Testacellidae.</article-title><source>Ruthenica</source><supplement>Supplement 2</supplement><issue>Part 6</issue>: <fpage>731</fpage>–<lpage>880</lpage>.</mixed-citation></ref><ref id="B2"><mixed-citation xmlns:xlink="http://www.w3.org/1999/xlink" xlink:type="simple"><person-group><name name-style="western"><surname>Ancey</surname><given-names>CF</given-names></name></person-group> (<year>1904</year>) <article-title>Notes critiques et synonymiques.</article-title><source>Journal de Conchyliologie</source><volume>52</volume>: <fpage>288</fpage>-<lpage>316</lpage>.</mixed-citation></ref><ref id="B20"><mixed-citation xmlns:xlink="http://www.w3.org/1999/xlink" xlink:type="simple"><person-group><name name-style="western"><surname>Kobelt</surname><given-names>W</given-names></name></person-group> (<year>1905–1906</year>) <article-title>Die Raublungenschnecken (Agnatha). Zweite Abtheilung: Streptaxidae und Daudebardiidae.</article-title><source>Systematisches Conchylien- Cabinet von Martini und Chemnitz</source>. 1 (12b) (2): <fpage>1</fpage>–<lpage>96</lpage>, pls 42–59 [1905]; <fpage>97</fpage>–<lpage>211</lpage>, pls 60–71 [1906].</mixed-citation></ref><ref id="B4"><mixed-citation xmlns:xlink="http://www.w3.org/1999/xlink" xlink:type="simple"><person-group><name name-style="western"><surname>Benthem Jutting</surname><given-names>WSS van</given-names></name></person-group> (<year>1954</year>) <article-title>The Malayan Streptaxidae of the genera <italic>Discartemon</italic> and <italic>Oophana</italic>.</article-title><source>Bulletin of the Raffles Museum</source><volume>25</volume>: <fpage>71</fpage>-<lpage>106</lpage>.</mixed-citation></ref><ref id="B61"><mixed-citation xmlns:xlink="http://www.w3.org/1999/xlink" xlink:type="simple"><person-group><name name-style="western"><surname>Zilch</surname><given-names>A</given-names></name></person-group> (<year>1960</year>) <article-title>Gastropoda, Euthyneura.</article-title> In: <person-group><name name-style="western"><surname>Schinderwolf</surname><given-names>OH</given-names></name></person-group> (<role>Ed</role>) <source>Handbuch der Paläozoologie</source>. <publisher-name>Gebrüder Borntraeger</publisher-name>, <publisher-loc>Berlin</publisher-loc><volume>6</volume>: <fpage>401</fpage>–<lpage>834</lpage>.</mixed-citation></ref><ref id="B62"><mixed-citation xmlns:xlink="http://www.w3.org/1999/xlink" xlink:type="simple"><person-group><name name-style="western"><surname>Zilch</surname><given-names>A</given-names></name></person-group> (<year>1961</year>) <article-title>Die Typen und Typoide des Natur-Museums Senckenberg 24: Mollusca, Streptaxidae.</article-title><source>Archiv für Molluskenkunde</source><volume>90</volume>: <fpage>79</fpage>-<lpage>120</lpage>.</mixed-citation></ref><ref id="B49"><mixed-citation xmlns:xlink="http://www.w3.org/1999/xlink" xlink:type="simple"><person-group><name name-style="western"><surname>Schileyko</surname><given-names>AA</given-names></name></person-group> (<year>2011</year>) <article-title>Check-list of land pulmonate molluscs of Vietnam (Gastropoda: Stylommatophora).</article-title><source>Ruthenica</source><volume>21</volume>: <fpage>1</fpage>-<lpage>68</lpage>.</mixed-citation></ref><ref id="B30"><mixed-citation xmlns:xlink="http://www.w3.org/1999/xlink" xlink:type="simple"><person-group><name name-style="western"><surname>Möllendorff</surname><given-names>OF von</given-names></name></person-group> (<year>1900</year>) <article-title>Zur binnenmollusken-fauna Annans III.</article-title><source>Nachrichtsblatt der Deutchen Malakozoologischen Gesellschaft</source><volume>32</volume>: <fpage>117</fpage>-<lpage>121</lpage>.</mixed-citation></ref><ref id="B38"><mixed-citation xmlns:xlink="http://www.w3.org/1999/xlink" xlink:type="simple"><person-group><name name-style="western"><surname>Pfeiffer</surname><given-names>L</given-names></name></person-group> (<year>1851</year>) <article-title>Description of fifty-four new species of Helicea, from the collection of Hugh Cuming, Esq.</article-title><source>Proceedings of the Zoological Society of London</source><volume>1851</volume>: <fpage>252</fpage>-<lpage>263</lpage>. doi: <ext-link ext-link-type="doi" xlink:href="10.1111/j.1096-3642.1851.tb01174.x" xlink:type="simple">10.1111/j.1096-3642.1851.tb01174.x</ext-link></mixed-citation></ref><ref id="B50"><mixed-citation xmlns:xlink="http://www.w3.org/1999/xlink" xlink:type="simple"><person-group><name name-style="western"><surname>Simone</surname><given-names>LRL</given-names></name></person-group> (<year>2006</year>) <source>Land and freshwater molluscs of Brazil.</source><publisher-name>Museum de Zoologia Universidade de São Paulo</publisher-name>, <publisher-loc>Brazil</publisher-loc>, <lpage>390</lpage> pp.</mixed-citation></ref></ref-list></tp:taxon-treatment>
