# Supplementary material for: Revision of the carnivorous snail genus Discartemon Pfeiffer, 1856, with description of twelve new species (Pulmonata, Streptaxidae)
Source: Zookeys. 2014 Apr 14;(401):45–107. doi: 10.3897/zookeys.401.7075 (PMC4023267; doi:10.3897/zookeys.401.7075)
Supplement: XML Treatment for Discartemon planus [file zookeys.401.7075-treatment3.xml]

<!DOCTYPE tp:taxon-treatment
  PUBLIC "-//TaxonX//DTD Taxonomic Treatment Publishing DTD v0 20100105//EN" "tax-treatment-NSO.dtd">
<tp:taxon-treatment xmlns:tp="http://www.plazi.org/taxpub"><tp:treatment-meta><mixed-citation publication-type="journal"><person-group><name><surname>Siriboon</surname><given-names>Thanit</given-names></name><name><surname>Sutcharit</surname><given-names>Chirasak</given-names></name><name><surname>Naggs</surname><given-names>Fred</given-names></name><name><surname>Rowson</surname><given-names>Ben</given-names></name><name><surname>Panha</surname><given-names>Somsak</given-names></name></person-group><article-title>Revision of the carnivorous snail genus <italic>Discartemon</italic> Pfeiffer, 1856, with description of twelve new species (Pulmonata, Streptaxidae)</article-title><source>Zookeys</source><day>14</day><month>4</month><year>2014</year><volume>2014</volume><issue>401</issue><fpage>45</fpage><lpage>107</lpage><pub-id pub-id-type="doi">10.3897/zookeys.401.7075</pub-id></mixed-citation></tp:treatment-meta><tp:nomenclature><label>2.</label><tp:taxon-name>
                            <tp:taxon-name-part taxon-name-part-type="genus">Discartemon</tp:taxon-name-part>
                            <tp:taxon-name-part taxon-name-part-type="species">planus</tp:taxon-name-part>
                            <object-id xmlns:xlink="http://www.w3.org/1999/xlink" xlink:type="simple">http://species-id.net/wiki/Discartemon_planus</object-id>
                        </tp:taxon-name><tp:taxon-authority>(Fulton, 1899)</tp:taxon-authority><xref ref-type="fig" rid="F4">Figs 4D</xref><xref ref-type="fig" rid="F23">, 23</xref><tp:nomenclature-citation-list><tp:nomenclature-citation><tp:taxon-name>Streptaxis planus</tp:taxon-name><comment> Fulton, 1899: 214, pl. 11, fig. 2. Type locality: South Celebes. <xref ref-type="bibr" rid="B17">Gude 1903</xref>: 227. <xref ref-type="bibr" rid="B23">Laidlaw 1933</xref>: 233. <xref ref-type="bibr" rid="B47">Sarasin and Sarasin 1899</xref>: 228.</comment></tp:nomenclature-citation><tp:nomenclature-citation><tp:taxon-name>Odontartemon (Discartemon) planus</tp:taxon-name><comment> – <xref ref-type="bibr" rid="B20">Kobelt 1906</xref>: 100, 101, pl. 54, figs 15–17. <xref ref-type="bibr" rid="B21">Kobelt 1910</xref>: 150. <xref ref-type="bibr" rid="B22">Laidlaw 1929</xref>: 260.</comment></tp:nomenclature-citation><tp:nomenclature-citation><tp:taxon-name>Discartemon planus</tp:taxon-name><comment> – <xref ref-type="bibr" rid="B4">Benthem Jutting 1954</xref>: 79. <xref ref-type="bibr" rid="B10">Bruggen 1972</xref>: 394. <xref ref-type="bibr" rid="B43">Richardson 1988</xref>: 183. Maassen 1997: 55. <xref ref-type="bibr" rid="B26">Marwoto 2008</xref>: 191–194, fig. 1.</comment></tp:nomenclature-citation></tp:nomenclature-citation-list></tp:nomenclature><tp:treatment-sec sec-type="Material examined"><title>Material examined.</title><p>Celebes [=Sulawesi], Indonesia: NMW 1955.158.25252 (1 shell; <xref ref-type="fig" rid="F4">Fig. 4D</xref>).</p><!--PageBreak--></tp:treatment-sec><tp:treatment-sec sec-type="Remarks"><title>Remarks.</title><p>The shell of this species is clearly distinct from all other recognized species. Shell flattened, with a concave spire and distinct suture. Shell surface smooth, varices present; whorls regularly coiled. Last whorl rounded with keel below periphery, rapidly expanded; umbilicus very wide, concave and showing all preceding whorls. Aperture triangular with long and narrow sinulus, peristome thickened and little reflected. Apertural dentition with one parietal, one palatal and one columellar lamella (<xref ref-type="fig" rid="F4">Fig. 4D</xref>) (<xref ref-type="bibr" rid="B15">Fulton 1899</xref>, <xref ref-type="bibr" rid="B20">Kobelt 1906</xref>, <xref ref-type="bibr" rid="B26">Marwoto 2008</xref>).</p><p>The distribution of <italic><tp:taxon-name>Discartemon planus</tp:taxon-name></italic> seems to be outside the ranges of all other <italic><tp:taxon-name>Discartemon</tp:taxon-name></italic> species, and is probably restricted to the limestone karst in the south of Sulawesi (<xref ref-type="bibr" rid="B15">Fulton 1899</xref>, <xref ref-type="bibr" rid="B47">Sarasin and Sarasin 1899</xref>, <xref ref-type="bibr" rid="B22">Laidlaw 1929</xref>, <xref ref-type="bibr" rid="B10">Bruggen 1972</xref>, <xref ref-type="bibr" rid="B26">Marwoto 2008</xref>). It does not closely resemble any other streptaxid genus more closely than <italic><tp:taxon-name>Discartemon</tp:taxon-name></italic>. However, the very wide umbilicus showing all preceding whorls and surrounded with a keel, with a long and narrow adapical sinulus, may indicate that <italic><tp:taxon-name>Discartemon planus</tp:taxon-name></italic> comprises a distinct lineage within <italic><tp:taxon-name>Discartemon</tp:taxon-name></italic>. Both <xref ref-type="bibr" rid="B10">Bruggen (1972)</xref> and <xref ref-type="bibr" rid="B26">Marwoto (2008)</xref> discussed the possibility that it required a separate genus or subgenus, but anatomical or molecular evidence are desirable to support this assertion.</p></tp:treatment-sec><tp:treatment-sec><!--Section generated to contain objects referenced in tp:taxon-treatment.--><fig id="F4" position="float" orientation="portrait"><label>Figure 4.</label><caption><p>Shells of Group I: <italic><tp:taxon-name>Discartemon discus</tp:taxon-name></italic>-group. <bold>A–C</bold> <italic><tp:taxon-name>Discartemon discus</tp:taxon-name></italic> <bold>A</bold> holotype NHMUK 20130684 <bold>B</bold> lectotype SMF 108534 of “<italic><tp:taxon-name>Streptaxis paradiscus</tp:taxon-name></italic> Möllendorff, 1900”, and <bold>C</bold> specimen CUMZ 6001, from Vietnam with apertural dentition <bold>D</bold> <italic><tp:taxon-name>Discartemon planus</tp:taxon-name></italic> specimen NMW 1955.158.25252, from Sulawesi, Indonesia <bold>E, F</bold> <italic><tp:taxon-name>Discartemon sykesi</tp:taxon-name></italic> <bold>E</bold> paratype NMW 1955.158.25257, and <bold>F</bold> paratype NHMUK 1937.7.9.11 <bold>G</bold> <italic><tp:taxon-name>Discartemon nummus</tp:taxon-name></italic> CUMZ 3594, from Patthalung with apertural dentition <bold>H</bold> <italic><tp:taxon-name>Discartemon khaosokensis</tp:taxon-name></italic> holotype CUMZ 6242 with apertural dentition <bold>I, J</bold> <italic><tp:taxon-name>Discartemon discadentus</tp:taxon-name></italic> sp. n. <bold>I</bold> holotype CUMZ 6244 with apertural dentition, and <bold>J</bold> paratype CUMZ 6209.</p></caption><graphic xmlns:xlink="http://www.w3.org/1999/xlink" xlink:href="zookeys-401-045-g004.jpg" position="float" orientation="portrait" xlink:type="simple"/></fig><fig id="F23" position="float" orientation="portrait"><label>Figure 23.</label><caption><p>Approximate locations of the type locality of <italic><tp:taxon-name>Discartemon</tp:taxon-name></italic> species. (1) <italic><tp:taxon-name>Discartemon discus</tp:taxon-name></italic>, (2) <italic><tp:taxon-name>Discartemon planus</tp:taxon-name></italic>, (3) <italic><tp:taxon-name>Discartemon sykesi</tp:taxon-name></italic>, (4) <italic><tp:taxon-name>Discartemon nummus</tp:taxon-name></italic>, (5) <italic><tp:taxon-name>Discartemon khaosokensis</tp:taxon-name></italic>, (6) <italic><tp:taxon-name>Discartemon discadentus</tp:taxon-name></italic> sp. n., (7) <italic><tp:taxon-name>Discartemon discamaximus</tp:taxon-name></italic> sp. n., (8) <italic><tp:taxon-name>Discartemon circulus</tp:taxon-name></italic> sp. n., (9) <italic><tp:taxon-name>Discartemon deprima</tp:taxon-name></italic> sp. n., (10) <italic><tp:taxon-name>Discartemon expandus</tp:taxon-name></italic> sp. n., (11) <italic><tp:taxon-name>Discartemon plussensis</tp:taxon-name></italic>, (12) <italic><tp:taxon-name>Discartemon hypocrites</tp:taxon-name></italic>, (13) <italic><tp:taxon-name>Discartemon leptoglyphus</tp:taxon-name></italic>, (14) <italic><tp:taxon-name>Discartemon platymorphus</tp:taxon-name></italic>, (15) <italic><tp:taxon-name>Discartemon afthonodontia</tp:taxon-name></italic> sp. n., (16) <italic><tp:taxon-name>Discartemon epipedis</tp:taxon-name></italic> sp. n., (17) <italic><tp:taxon-name>Discartemon flavacandida</tp:taxon-name></italic> sp. n., (18) <italic><tp:taxon-name>Discartemon lemyrei</tp:taxon-name></italic>, (19) <italic><tp:taxon-name>Discartemon roebeleni</tp:taxon-name></italic>, (20) <italic><tp:taxon-name>Discartemon collingei</tp:taxon-name></italic>, (21) <italic><tp:taxon-name>Discartemon stenostomus</tp:taxon-name></italic>, (22) <italic><tp:taxon-name>Discartemon sangkarensis</tp:taxon-name></italic>, (23) <italic><tp:taxon-name>Discartemon vandermeermohri</tp:taxon-name></italic>, (24) <italic><tp:taxon-name>Discartemon kotanensis</tp:taxon-name></italic> sp. n., (25) <italic><tp:taxon-name>Discartemon megalostraka</tp:taxon-name></italic> sp. n., (26) <italic><tp:taxon-name>Discartemon triancus</tp:taxon-name></italic> sp. n., and (27) <italic><tp:taxon-name>Discartemon conicus</tp:taxon-name></italic> sp. n.</p></caption><graphic xmlns:xlink="http://www.w3.org/1999/xlink" xlink:href="zookeys-401-045-g023.jpg" position="float" orientation="portrait" xlink:type="simple"/></fig></tp:treatment-sec><ref-list><ref id="B17"><mixed-citation xmlns:xlink="http://www.w3.org/1999/xlink" xlink:type="simple"><person-group><name name-style="western"><surname>Gude</surname><given-names>GK</given-names></name></person-group> (<year>1903</year>) <article-title>A synopsis of the genus <italic>Streptaxis</italic> and its allies.</article-title><source>Proceedings of the Malacological Society of London</source><volume>5</volume>: <fpage>201</fpage>-<lpage>244</lpage>.</mixed-citation></ref><ref id="B23"><mixed-citation xmlns:xlink="http://www.w3.org/1999/xlink" xlink:type="simple"><person-group><name name-style="western"><surname>Laidlaw</surname><given-names>FF</given-names></name></person-group> (<year>1933</year>) <article-title>A list of the land and fresh-water Mollusca of the Malay Peninsula.</article-title><source>Journal Malayan Branch Royal Asiatic Society</source><volume>11</volume>: <fpage>211</fpage>-<lpage>234</lpage>.</mixed-citation></ref><ref id="B47"><mixed-citation xmlns:xlink="http://www.w3.org/1999/xlink" xlink:type="simple"><person-group><name name-style="western"><surname>Sarasin</surname><given-names>P</given-names></name><name name-style="western"><surname>Sarasin</surname><given-names>F</given-names></name></person-group> (<year>1899</year>) <article-title>Die land-mollusken von Celebes.</article-title><source>Materialien zur Naturgeschichte der Insel Celebes</source><volume>2</volume>: <fpage>219</fpage>-<lpage>221</lpage>.</mixed-citation></ref><ref id="B20"><mixed-citation xmlns:xlink="http://www.w3.org/1999/xlink" xlink:type="simple"><person-group><name name-style="western"><surname>Kobelt</surname><given-names>W</given-names></name></person-group> (<year>1905–1906</year>) <article-title>Die Raublungenschnecken (Agnatha). Zweite Abtheilung: Streptaxidae und Daudebardiidae.</article-title><source>Systematisches Conchylien- Cabinet von Martini und Chemnitz</source>. 1 (12b) (2): <fpage>1</fpage>–<lpage>96</lpage>, pls 42–59 [1905]; <fpage>97</fpage>–<lpage>211</lpage>, pls 60–71 [1906].</mixed-citation></ref><ref id="B21"><mixed-citation xmlns:xlink="http://www.w3.org/1999/xlink" xlink:type="simple"><person-group><name name-style="western"><surname>Kobelt</surname><given-names>W</given-names></name></person-group> (<year>1910</year>) <article-title/><source>Jahrbücher des Nassauischen Vereins für Naturkunde</source><volume>63</volume>: <fpage>138</fpage>-<lpage>196</lpage>.</mixed-citation></ref><ref id="B22"><mixed-citation xmlns:xlink="http://www.w3.org/1999/xlink" xlink:type="simple"><person-group><name name-style="western"><surname>Laidlaw</surname><given-names>FF</given-names></name></person-group> (<year>1929</year>) <article-title>Descriptions of new land molluscs from the Malay Peninsula.</article-title><source>Proceedings of the Malacological Society of London</source><volume>18</volume>: <fpage>259</fpage>-<lpage>263</lpage>.</mixed-citation></ref><ref id="B4"><mixed-citation xmlns:xlink="http://www.w3.org/1999/xlink" xlink:type="simple"><person-group><name name-style="western"><surname>Benthem Jutting</surname><given-names>WSS van</given-names></name></person-group> (<year>1954</year>) <article-title>The Malayan Streptaxidae of the genera <italic>Discartemon</italic> and <italic>Oophana</italic>.</article-title><source>Bulletin of the Raffles Museum</source><volume>25</volume>: <fpage>71</fpage>-<lpage>106</lpage>.</mixed-citation></ref><ref id="B10"><mixed-citation xmlns:xlink="http://www.w3.org/1999/xlink" xlink:type="simple"><person-group><name name-style="western"><surname>Bruggen</surname><given-names>AC van</given-names></name></person-group> (<year>1972</year>) <article-title>On a new streptaxid (Mollusca, Gastropoda, Pulmonata) from Sangihe Island, Malay Archipelago, with notes on the distribution of streptaxids in Southeast Asia.</article-title><source>Proceedings of the Koninklijke Nederlandse Akademie van Wetenschappen</source><volume>75</volume>: <fpage>391</fpage>-<lpage>401</lpage>.</mixed-citation></ref><ref id="B43"><mixed-citation xmlns:xlink="http://www.w3.org/1999/xlink" xlink:type="simple"><person-group><name name-style="western"><surname>Richardson</surname><given-names>L</given-names></name></person-group> (<year>1988</year>) <article-title>Streptaxacea: Catalog of species, Part I, Streptaxidae.</article-title><source>Tryonia</source><volume>16</volume>: <fpage>1</fpage>-<lpage>326</lpage>.</mixed-citation></ref><ref id="B26"><mixed-citation xmlns:xlink="http://www.w3.org/1999/xlink" xlink:type="simple"><person-group><name name-style="western"><surname>Marwoto</surname><given-names>RM</given-names></name></person-group> (<year>2008</year>) <article-title>A note on the distribution of the limestone snail <italic>Discartemon planus</italic> (Fulton, 1899) in Sulawesi–Indonesia (Gastropoda: Streptaxidae).</article-title><source>Basteria</source><volume>72</volume>: <fpage>191</fpage>-<lpage>194</lpage>.</mixed-citation></ref><ref id="B15"><mixed-citation xmlns:xlink="http://www.w3.org/1999/xlink" xlink:type="simple"><person-group><name name-style="western"><surname>Fulton</surname><given-names>H</given-names></name></person-group> (<year>1899</year>) <article-title>A list of the species of land mollusca collected by Mr. W. Doherty in the Malay Archipelago; with descriptions of some supposed new species and varieties.</article-title><source>Proceedings of the Malacological Society of London</source><volume>3</volume>: <fpage>214</fpage>-<lpage>219</lpage>.</mixed-citation></ref></ref-list></tp:taxon-treatment>
