# Supplementary material for: Revision of the carnivorous snail genus Discartemon Pfeiffer, 1856, with description of twelve new species (Pulmonata, Streptaxidae)
Source: Zookeys. 2014 Apr 14;(401):45–107. doi: 10.3897/zookeys.401.7075 (PMC4023267; doi:10.3897/zookeys.401.7075)
Supplement: XML Treatment for Discartemon sykesi [file zookeys.401.7075-treatment4.xml]

<!DOCTYPE tp:taxon-treatment
  PUBLIC "-//TaxonX//DTD Taxonomic Treatment Publishing DTD v0 20100105//EN" "tax-treatment-NSO.dtd">
<tp:taxon-treatment xmlns:tp="http://www.plazi.org/taxpub"><tp:treatment-meta><mixed-citation publication-type="journal"><person-group><name><surname>Siriboon</surname><given-names>Thanit</given-names></name><name><surname>Sutcharit</surname><given-names>Chirasak</given-names></name><name><surname>Naggs</surname><given-names>Fred</given-names></name><name><surname>Rowson</surname><given-names>Ben</given-names></name><name><surname>Panha</surname><given-names>Somsak</given-names></name></person-group><article-title>Revision of the carnivorous snail genus <italic>Discartemon</italic> Pfeiffer, 1856, with description of twelve new species (Pulmonata, Streptaxidae)</article-title><source>Zookeys</source><day>14</day><month>4</month><year>2014</year><volume>2014</volume><issue>401</issue><fpage>45</fpage><lpage>107</lpage><pub-id pub-id-type="doi">10.3897/zookeys.401.7075</pub-id></mixed-citation></tp:treatment-meta><tp:nomenclature><label>3.</label><tp:taxon-name>
                            <tp:taxon-name-part taxon-name-part-type="genus">Discartemon</tp:taxon-name-part>
                            <tp:taxon-name-part taxon-name-part-type="species">sykesi</tp:taxon-name-part>
                            <object-id xmlns:xlink="http://www.w3.org/1999/xlink" xlink:type="simple">http://species-id.net/wiki/Discartemon_sykesi</object-id>
                        </tp:taxon-name><tp:taxon-authority>(Collinge, 1902)</tp:taxon-authority><xref ref-type="fig" rid="F4">Figs 4E, F</xref><xref ref-type="fig" rid="F23">, 23</xref><tp:nomenclature-citation-list><tp:nomenclature-citation><tp:taxon-name>Streptaxis sykesi</tp:taxon-name><comment> Collinge, 1902: 72, pl. 4, figs 1, 2. Type locality: Biserat, State of Jalor. <xref ref-type="bibr" rid="B23">Laidlaw 1933</xref>: 233.</comment></tp:nomenclature-citation><tp:nomenclature-citation><tp:taxon-name>Odontartemon (Discartemon) sykesi</tp:taxon-name><comment> – <xref ref-type="bibr" rid="B20">Kobelt 1906</xref>: 100, pl. 55, figs 1, 2. <xref ref-type="bibr" rid="B21">Kobelt 1910</xref>: 150.</comment></tp:nomenclature-citation><tp:nomenclature-citation><tp:taxon-name>Discartemon sykesi</tp:taxon-name><comment> – <xref ref-type="bibr" rid="B4">Benthem Jutting 1954</xref>: 86, 87. <xref ref-type="bibr" rid="B5">Benthem Jutting 1959</xref>: 168. <xref ref-type="bibr" rid="B43">Richardson 1988</xref>: 184, 185. <xref ref-type="bibr" rid="B25">Maassen 2001</xref>: 88, 89. <xref ref-type="bibr" rid="B19">Hemmen and Hemmen 2001</xref>: 42.</comment></tp:nomenclature-citation></tp:nomenclature-citation-list></tp:nomenclature><tp:treatment-sec sec-type="Material examined"><title>Material examined.</title><p>Paratypes NHMUK 1937.7.9.11 (1 shell; <xref ref-type="fig" rid="F4">Fig. 4F</xref>) and NMW 1955.158.25257 (1 shell; <xref ref-type="fig" rid="F4">Fig. 4E</xref>).</p></tp:treatment-sec><tp:treatment-sec sec-type="Remarks"><title>Remarks.</title><p>The distinguishing characters of this species are the flattened shell and spire with a distinct suture. Shell surface nearly smooth with thin growth lines, varices present; following whorls regularly coiled. Last whorl angular, intermediately expanded; umbilicus very wide and showing all preceding whorls. Aperture semi-ovate with sinulus; peristome thickened, expanded and reflected; apertural dentition with only one parietal lamella (<xref ref-type="fig" rid="F4">Fig. 4E</xref>).</p><p><italic><tp:taxon-name>Discartemon sykesi</tp:taxon-name></italic> differs from <italic><tp:taxon-name>Discartemon discus</tp:taxon-name></italic> in its smaller shell, in the presence of a sinulus, the intermediately expanded last whorl, and in being restricted to the Malay Peninsula. This species can be distinguished from <italic><tp:taxon-name>Discartemon planus</tp:taxon-name></italic> in having a larger shell with flattened spire, the last whorl angular and intermediately expanded, a semi-ovate aperture, and in lacking palatal and columellar lamellae.</p><!--PageBreak--></tp:treatment-sec><tp:treatment-sec><!--Section generated to contain objects referenced in tp:taxon-treatment.--><fig id="F4" position="float" orientation="portrait"><label>Figure 4.</label><caption><p>Shells of Group I: <italic><tp:taxon-name>Discartemon discus</tp:taxon-name></italic>-group. <bold>A–C</bold> <italic><tp:taxon-name>Discartemon discus</tp:taxon-name></italic> <bold>A</bold> holotype NHMUK 20130684 <bold>B</bold> lectotype SMF 108534 of “<italic><tp:taxon-name>Streptaxis paradiscus</tp:taxon-name></italic> Möllendorff, 1900”, and <bold>C</bold> specimen CUMZ 6001, from Vietnam with apertural dentition <bold>D</bold> <italic><tp:taxon-name>Discartemon planus</tp:taxon-name></italic> specimen NMW 1955.158.25252, from Sulawesi, Indonesia <bold>E, F</bold> <italic><tp:taxon-name>Discartemon sykesi</tp:taxon-name></italic> <bold>E</bold> paratype NMW 1955.158.25257, and <bold>F</bold> paratype NHMUK 1937.7.9.11 <bold>G</bold> <italic><tp:taxon-name>Discartemon nummus</tp:taxon-name></italic> CUMZ 3594, from Patthalung with apertural dentition <bold>H</bold> <italic><tp:taxon-name>Discartemon khaosokensis</tp:taxon-name></italic> holotype CUMZ 6242 with apertural dentition <bold>I, J</bold> <italic><tp:taxon-name>Discartemon discadentus</tp:taxon-name></italic> sp. n. <bold>I</bold> holotype CUMZ 6244 with apertural dentition, and <bold>J</bold> paratype CUMZ 6209.</p></caption><graphic xmlns:xlink="http://www.w3.org/1999/xlink" xlink:href="zookeys-401-045-g004.jpg" position="float" orientation="portrait" xlink:type="simple"/></fig><fig id="F23" position="float" orientation="portrait"><label>Figure 23.</label><caption><p>Approximate locations of the type locality of <italic><tp:taxon-name>Discartemon</tp:taxon-name></italic> species. (1) <italic><tp:taxon-name>Discartemon discus</tp:taxon-name></italic>, (2) <italic><tp:taxon-name>Discartemon planus</tp:taxon-name></italic>, (3) <italic><tp:taxon-name>Discartemon sykesi</tp:taxon-name></italic>, (4) <italic><tp:taxon-name>Discartemon nummus</tp:taxon-name></italic>, (5) <italic><tp:taxon-name>Discartemon khaosokensis</tp:taxon-name></italic>, (6) <italic><tp:taxon-name>Discartemon discadentus</tp:taxon-name></italic> sp. n., (7) <italic><tp:taxon-name>Discartemon discamaximus</tp:taxon-name></italic> sp. n., (8) <italic><tp:taxon-name>Discartemon circulus</tp:taxon-name></italic> sp. n., (9) <italic><tp:taxon-name>Discartemon deprima</tp:taxon-name></italic> sp. n., (10) <italic><tp:taxon-name>Discartemon expandus</tp:taxon-name></italic> sp. n., (11) <italic><tp:taxon-name>Discartemon plussensis</tp:taxon-name></italic>, (12) <italic><tp:taxon-name>Discartemon hypocrites</tp:taxon-name></italic>, (13) <italic><tp:taxon-name>Discartemon leptoglyphus</tp:taxon-name></italic>, (14) <italic><tp:taxon-name>Discartemon platymorphus</tp:taxon-name></italic>, (15) <italic><tp:taxon-name>Discartemon afthonodontia</tp:taxon-name></italic> sp. n., (16) <italic><tp:taxon-name>Discartemon epipedis</tp:taxon-name></italic> sp. n., (17) <italic><tp:taxon-name>Discartemon flavacandida</tp:taxon-name></italic> sp. n., (18) <italic><tp:taxon-name>Discartemon lemyrei</tp:taxon-name></italic>, (19) <italic><tp:taxon-name>Discartemon roebeleni</tp:taxon-name></italic>, (20) <italic><tp:taxon-name>Discartemon collingei</tp:taxon-name></italic>, (21) <italic><tp:taxon-name>Discartemon stenostomus</tp:taxon-name></italic>, (22) <italic><tp:taxon-name>Discartemon sangkarensis</tp:taxon-name></italic>, (23) <italic><tp:taxon-name>Discartemon vandermeermohri</tp:taxon-name></italic>, (24) <italic><tp:taxon-name>Discartemon kotanensis</tp:taxon-name></italic> sp. n., (25) <italic><tp:taxon-name>Discartemon megalostraka</tp:taxon-name></italic> sp. n., (26) <italic><tp:taxon-name>Discartemon triancus</tp:taxon-name></italic> sp. n., and (27) <italic><tp:taxon-name>Discartemon conicus</tp:taxon-name></italic> sp. n.</p></caption><graphic xmlns:xlink="http://www.w3.org/1999/xlink" xlink:href="zookeys-401-045-g023.jpg" position="float" orientation="portrait" xlink:type="simple"/></fig></tp:treatment-sec><ref-list><ref id="B23"><mixed-citation xmlns:xlink="http://www.w3.org/1999/xlink" xlink:type="simple"><person-group><name name-style="western"><surname>Laidlaw</surname><given-names>FF</given-names></name></person-group> (<year>1933</year>) <article-title>A list of the land and fresh-water Mollusca of the Malay Peninsula.</article-title><source>Journal Malayan Branch Royal Asiatic Society</source><volume>11</volume>: <fpage>211</fpage>-<lpage>234</lpage>.</mixed-citation></ref><ref id="B20"><mixed-citation xmlns:xlink="http://www.w3.org/1999/xlink" xlink:type="simple"><person-group><name name-style="western"><surname>Kobelt</surname><given-names>W</given-names></name></person-group> (<year>1905–1906</year>) <article-title>Die Raublungenschnecken (Agnatha). Zweite Abtheilung: Streptaxidae und Daudebardiidae.</article-title><source>Systematisches Conchylien- Cabinet von Martini und Chemnitz</source>. 1 (12b) (2): <fpage>1</fpage>–<lpage>96</lpage>, pls 42–59 [1905]; <fpage>97</fpage>–<lpage>211</lpage>, pls 60–71 [1906].</mixed-citation></ref><ref id="B21"><mixed-citation xmlns:xlink="http://www.w3.org/1999/xlink" xlink:type="simple"><person-group><name name-style="western"><surname>Kobelt</surname><given-names>W</given-names></name></person-group> (<year>1910</year>) <article-title/><source>Jahrbücher des Nassauischen Vereins für Naturkunde</source><volume>63</volume>: <fpage>138</fpage>-<lpage>196</lpage>.</mixed-citation></ref><ref id="B4"><mixed-citation xmlns:xlink="http://www.w3.org/1999/xlink" xlink:type="simple"><person-group><name name-style="western"><surname>Benthem Jutting</surname><given-names>WSS van</given-names></name></person-group> (<year>1954</year>) <article-title>The Malayan Streptaxidae of the genera <italic>Discartemon</italic> and <italic>Oophana</italic>.</article-title><source>Bulletin of the Raffles Museum</source><volume>25</volume>: <fpage>71</fpage>-<lpage>106</lpage>.</mixed-citation></ref><ref id="B5"><mixed-citation xmlns:xlink="http://www.w3.org/1999/xlink" xlink:type="simple"><person-group><name name-style="western"><surname>Benthem Jutting</surname><given-names>WSS van</given-names></name></person-group> (<year>1959</year>) <article-title>Catalogue of the non-marine Mollusca of Sumatra and of its satellite islands.</article-title><source>Beaufortia</source><volume>7</volume>: <fpage>41</fpage>-<lpage>191</lpage>.</mixed-citation></ref><ref id="B43"><mixed-citation xmlns:xlink="http://www.w3.org/1999/xlink" xlink:type="simple"><person-group><name name-style="western"><surname>Richardson</surname><given-names>L</given-names></name></person-group> (<year>1988</year>) <article-title>Streptaxacea: Catalog of species, Part I, Streptaxidae.</article-title><source>Tryonia</source><volume>16</volume>: <fpage>1</fpage>-<lpage>326</lpage>.</mixed-citation></ref><ref id="B25"><mixed-citation xmlns:xlink="http://www.w3.org/1999/xlink" xlink:type="simple"><person-group><name name-style="western"><surname>Maassen</surname><given-names>WJM</given-names></name></person-group> (<year>2001</year>) <article-title>A preliminary checklist of the non-marine Molluscs of West-Malaysia. “A handlist”.</article-title><source>De Kreukel, Extra Editie</source><volume>2001</volume>: <fpage>1</fpage>-<lpage>155</lpage>.</mixed-citation></ref><ref id="B19"><mixed-citation xmlns:xlink="http://www.w3.org/1999/xlink" xlink:type="simple"><person-group><name name-style="western"><surname>Hemmen</surname><given-names>J</given-names></name><name name-style="western"><surname>Hemmen</surname><given-names>C</given-names></name></person-group> (<year>2001</year>) <article-title>Aktualisierte liste der terrestrischen gastropoden Thailands.</article-title><source>Schriften zur Malakozoologie</source><volume>18</volume>: <fpage>35</fpage>-<lpage>70</lpage>.</mixed-citation></ref></ref-list></tp:taxon-treatment>
