# Supplementary material for: Revision of the carnivorous snail genus Discartemon Pfeiffer, 1856, with description of twelve new species (Pulmonata, Streptaxidae)
Source: Zookeys. 2014 Apr 14;(401):45–107. doi: 10.3897/zookeys.401.7075 (PMC4023267; doi:10.3897/zookeys.401.7075)
Supplement: XML Treatment for Discartemon nummus [file zookeys.401.7075-treatment5.xml]

<!DOCTYPE tp:taxon-treatment
  PUBLIC "-//TaxonX//DTD Taxonomic Treatment Publishing DTD v0 20100105//EN" "tax-treatment-NSO.dtd">
<tp:taxon-treatment xmlns:tp="http://www.plazi.org/taxpub"><tp:treatment-meta><mixed-citation publication-type="journal"><person-group><name><surname>Siriboon</surname><given-names>Thanit</given-names></name><name><surname>Sutcharit</surname><given-names>Chirasak</given-names></name><name><surname>Naggs</surname><given-names>Fred</given-names></name><name><surname>Rowson</surname><given-names>Ben</given-names></name><name><surname>Panha</surname><given-names>Somsak</given-names></name></person-group><article-title>Revision of the carnivorous snail genus <italic>Discartemon</italic> Pfeiffer, 1856, with description of twelve new species (Pulmonata, Streptaxidae)</article-title><source>Zookeys</source><day>14</day><month>4</month><year>2014</year><volume>2014</volume><issue>401</issue><fpage>45</fpage><lpage>107</lpage><pub-id pub-id-type="doi">10.3897/zookeys.401.7075</pub-id></mixed-citation></tp:treatment-meta><tp:nomenclature><label>4.</label><tp:taxon-name>
                            <tp:taxon-name-part taxon-name-part-type="genus">Discartemon</tp:taxon-name-part>
                            <tp:taxon-name-part taxon-name-part-type="species">nummus</tp:taxon-name-part>
                            <object-id xmlns:xlink="http://www.w3.org/1999/xlink" xlink:type="simple">http://species-id.net/wiki/Discartemon_nummus</object-id>
                        </tp:taxon-name><tp:taxon-authority>(Laidlaw, 1929)</tp:taxon-authority><xref ref-type="fig" rid="F2">Figs 2A</xref><xref ref-type="fig" rid="F4">, 4G</xref><xref ref-type="fig" rid="F11">, 11D, E</xref><xref ref-type="fig" rid="F17">, 17A–E</xref><xref ref-type="fig" rid="F22">, 22B</xref><xref ref-type="fig" rid="F23">, 23</xref><xref ref-type="table" rid="T1">, Table 1</xref><tp:nomenclature-citation-list><tp:nomenclature-citation><tp:taxon-name>Odontartemon (Discartemon) nummus</tp:taxon-name><comment> Laidlaw, 1929: 259, 260, fig. 1. Type locality: Tale Sap, Singgora. <xref ref-type="bibr" rid="B23">Laidlaw 1933</xref>: 234.</comment></tp:nomenclature-citation><tp:nomenclature-citation><tp:taxon-name>Discartemon nummus</tp:taxon-name><comment> – <xref ref-type="bibr" rid="B4">Benthem Jutting 1954</xref>: 87, 88. <xref ref-type="bibr" rid="B5">Benthem Jutting 1959</xref>: 168. <xref ref-type="bibr" rid="B43">Richardson 1988</xref>: 183.</comment></tp:nomenclature-citation></tp:nomenclature-citation-list></tp:nomenclature><tp:treatment-sec sec-type="Material examined"><title>Material examined.</title><p>Khao Ok Thalu, Phatthalung, Thailand (<named-content xmlns:xlink="http://www.w3.org/1999/xlink" content-type="dwc:verbatimCoordinates" xlink:type="simple">7°37'39.1"N, 100°5'19.1"E</named-content>): CUMZ 3594 (24 shells; <xref ref-type="fig" rid="F4">Fig. 4G</xref>) and 6208 (12 specimens in ethanol; <xref ref-type="fig" rid="F2">Figs 2A</xref>, <xref ref-type="fig" rid="F11">11D, E</xref>, <xref ref-type="fig" rid="F17">17A–E</xref>, <xref ref-type="fig" rid="F22">22B</xref>).</p><fig id="F2" position="float" orientation="portrait"><label>Figure 2.</label><caption><p>Living snails. <bold>A</bold> <italic><tp:taxon-name>Discartemon nummus</tp:taxon-name></italic> CUMZ 6208, from Patthalung (shell width about 6 mm) <bold>B</bold> <italic><tp:taxon-name>Discartemon discadentus</tp:taxon-name></italic> sp. n. paratype CUMZ 6209 (shell width about 12 mm) <bold>C</bold> <italic><tp:taxon-name>Discartemon leptoglyphus</tp:taxon-name></italic> CUMZ 6007, from Ipoh, Perak, Malaysia (shell width about 6 mm) <bold>D</bold> <italic><tp:taxon-name>Discartemon hypocrites</tp:taxon-name></italic> topotype CUMZ 6199 (shell width about 6 mm) <bold>E, F</bold> <italic><tp:taxon-name>Discartemon afthonodontia</tp:taxon-name></italic> sp. n. <bold>E</bold> paratype CUMZ 6210 (shell width about 9 mm), and <bold>F</bold> specimen CUMZ 6214, from Tam Khao Phlu, Chumphon (shell width about 8 mm).</p></caption><graphic xmlns:xlink="http://www.w3.org/1999/xlink" xlink:href="zookeys-401-045-g002.jpg" position="float" orientation="portrait" xlink:type="simple"/></fig></tp:treatment-sec><tp:treatment-sec sec-type="Description"><title>Description.</title><p><bold>Shell.</bold> Shell flattened, white and semi-transparent; whorls 5½, spire flattened with distinct suture. Shell surface glossy with thin transverse ridges near suture and varices present. Embryonic shell about 2½ whorls; following whorls regularly coiled. Last whorl angular with strong peripheral keel, regularly expanded; umbilicus very wide and showing all preceding whorls. Aperture triangular with sinulus; peristome continuous, thickened, expanded and reflected. Apertural dentition with a Y-shaped parietal lamella adjoining at sinulus (<xref ref-type="fig" rid="F4">Fig. 4G</xref>).</p><p><bold>Radula.</bold> Each row consists of 39–41 teeth with formula (19-20)-1-(19-20). Central tooth very small and triangular with pointed cusp. Lateral and marginal teeth undifferentiated, unicuspid and lanceolate. Latero-marginal teeth gradually reduce in size, with outermost teeth smaller and shorter than inner teeth (<xref ref-type="fig" rid="F22">Fig. 22B</xref>).</p><p><bold>Genital organs.</bold> Atrium (at) long. Proximal penis (p) long, slender; distal penis globularly enlarged. Penial sheath (ps) thin, extending about two-thirds of penis length; penial sheath retractor muscle very thin (psr), originating at genital orifice wall and inserting distally on penial sheath (<xref ref-type="fig" rid="F11">Fig. 11D</xref>). Vas deferens (vd) passes through about one-fifth of penial sheath length before entering into penis distally (<xref ref-type="fig" rid="F11">Fig. 11E</xref>). Penial retractor muscle (pr) thin and very long, inserting at penis and vas deferens junction.</p><p>Internal wall of atrium generally smooth (<xref ref-type="fig" rid="F17">Fig. 17A</xref>); penial wall with scattered, short and transparent penial hooks, about 5 hooks/200 µm<sup>2</sup> (<xref ref-type="fig" rid="F17">Fig. 17B</xref>); hooks located on round-ovate penial papilla. Penial hooks of small size (&lt;0.04 mm in length), slightly expanded at base, tip obtuse and directed towards genital orifice (<xref ref-type="fig" rid="F17">Fig. 17C, D</xref>).</p><p>Vagina (v) short and stout, about half of penis length. Gametolytic duct (gd) a long tube extending as far as albumin gland; gametolytic sac (gs) ovate. Free oviduct (fo) long and thick; oviduct (ov) enlarged and folded; prostate gland inconspicuous and bound to oviduct. Talon (ta) small, very short and club shaped. Hermaphroditic duct (hd) bearing long seminal vesicle (sv) about one and half times longer than the length from talon to branching point of seminal vesicle (<xref ref-type="fig" rid="F11">Fig. 11D</xref>).</p><p>Vaginal wall generally with smooth surface of longitudinal vaginal folds (<xref ref-type="fig" rid="F17">Fig. 17E</xref>).</p><!--PageBreak--></tp:treatment-sec><tp:treatment-sec sec-type="Remarks"><title>Remarks.</title><p><italic><tp:taxon-name>Discartemon nummus</tp:taxon-name></italic> was described from Tale Sap (= Lake or Lagoon), Singgora (= Songkhla). In this study, living snails were found at an isolated limestone hill near the lake in Phatthalung, about 60 km north of the type locality.</p><p>Having the smallest shell size clearly discriminates <!--PageBreak--><italic><tp:taxon-name>Discartemon nummus</tp:taxon-name></italic> from all congeners. It is similar to <italic><tp:taxon-name>Discartemon discus</tp:taxon-name></italic>, which has a larger shell and a peripheral keel, lacks a sinulus, and has a semi-ovate aperture with a straight parietal lamella. <italic><tp:taxon-name>Discartemon nummus</tp:taxon-name></italic> can be distinguished from <italic><tp:taxon-name>Discartemon khaosokensis</tp:taxon-name></italic> in having a flattened spire, the last whorl regularly expanded, a triangular aperture, and a Y-shaped parietal lamella.</p></tp:treatment-sec><tp:treatment-sec><!--Section generated to contain objects referenced in tp:taxon-treatment.--><fig id="F4" position="float" orientation="portrait"><label>Figure 4.</label><caption><p>Shells of Group I: <italic><tp:taxon-name>Discartemon discus</tp:taxon-name></italic>-group. <bold>A–C</bold> <italic><tp:taxon-name>Discartemon discus</tp:taxon-name></italic> <bold>A</bold> holotype NHMUK 20130684 <bold>B</bold> lectotype SMF 108534 of “<italic><tp:taxon-name>Streptaxis paradiscus</tp:taxon-name></italic> Möllendorff, 1900”, and <bold>C</bold> specimen CUMZ 6001, from Vietnam with apertural dentition <bold>D</bold> <italic><tp:taxon-name>Discartemon planus</tp:taxon-name></italic> specimen NMW 1955.158.25252, from Sulawesi, Indonesia <bold>E, F</bold> <italic><tp:taxon-name>Discartemon sykesi</tp:taxon-name></italic> <bold>E</bold> paratype NMW 1955.158.25257, and <bold>F</bold> paratype NHMUK 1937.7.9.11 <bold>G</bold> <italic><tp:taxon-name>Discartemon nummus</tp:taxon-name></italic> CUMZ 3594, from Patthalung with apertural dentition <bold>H</bold> <italic><tp:taxon-name>Discartemon khaosokensis</tp:taxon-name></italic> holotype CUMZ 6242 with apertural dentition <bold>I, J</bold> <italic><tp:taxon-name>Discartemon discadentus</tp:taxon-name></italic> sp. n. <bold>I</bold> holotype CUMZ 6244 with apertural dentition, and <bold>J</bold> paratype CUMZ 6209.</p></caption><graphic xmlns:xlink="http://www.w3.org/1999/xlink" xlink:href="zookeys-401-045-g004.jpg" position="float" orientation="portrait" xlink:type="simple"/></fig><fig id="F11" position="float" orientation="portrait"><label>Figure 11.</label><caption><p>Genitalia and pallial complex. <bold>A–C</bold> <italic><tp:taxon-name>Discartemon discus</tp:taxon-name></italic> CUMZ 6257, from Vietnam <bold>A</bold> reproductive system <bold>B</bold> insertion of vas deferens into penial sheath, and <bold>C</bold> circular and excretory systems and mantle edge <bold>D, E</bold> <italic><tp:taxon-name>Discartemon nummus</tp:taxon-name></italic> CUMZ 6208, from Patthalung <bold>D</bold> reproductive system, and <bold>E</bold> insertion of vas deferens into penial sheath.</p></caption><graphic xmlns:xlink="http://www.w3.org/1999/xlink" xlink:href="zookeys-401-045-g011.jpg" position="float" orientation="portrait" xlink:type="simple"/></fig><fig id="F17" position="float" orientation="portrait"><label>Figure 17.</label><caption><p>Internal sculpture of genitalia. <bold>A–E</bold> <italic><tp:taxon-name>Discartemon nummus</tp:taxon-name></italic> CUMZ 6208, from Patthalung <bold>A</bold> details of atrium surface <bold>B</bold> low magnification shows arrangement of penial hooks <bold>C</bold> high magnification of penial hooks <bold>D</bold> top view of penial hooks, white arrow indicate tip of hook, and <bold>E</bold> arrangement of vaginal folds <bold>F–I</bold> <italic><tp:taxon-name>Discartemon discadentus</tp:taxon-name></italic> sp. n., paratype CUMZ 6209 <bold>F</bold> details of atrium surface <bold>G</bold> high magnification of penial hooks with (inset) shows in low magnification <bold>H</bold> top view of penial hook, and <bold>I</bold> arrangement of reticulated vaginal folds.</p></caption><graphic xmlns:xlink="http://www.w3.org/1999/xlink" xlink:href="zookeys-401-045-g017.jpg" position="float" orientation="portrait" xlink:type="simple"/></fig><fig id="F22" position="float" orientation="portrait"><label>Figure 22.</label><caption><p>Radula morphology of <bold>A</bold> <italic><tp:taxon-name>Discartemon discus</tp:taxon-name></italic> CUMZ 6257, from Da Nang, Vietnam <bold>B</bold> <italic><tp:taxon-name>Discartemon nummus</tp:taxon-name></italic> CUMZ 6208, from Patthalung <bold>C</bold> <italic><tp:taxon-name>Discartemon hypocrites</tp:taxon-name></italic>, topotype CUMZ 6199 <bold>D</bold> <italic><tp:taxon-name>Discartemon afthonodontia</tp:taxon-name></italic> sp. n., paratype CUMZ 6210 <bold>E</bold> <italic><tp:taxon-name>Discartemon roebeleni</tp:taxon-name></italic>, topotype CUMZ 6217 <bold>F</bold> <italic><tp:taxon-name>Discartemon kotanensis</tp:taxon-name></italic> sp. n. paratype CUMZ 6230 <bold>G</bold> <italic><tp:taxon-name>Discartemon megalostraka</tp:taxon-name></italic> sp. n. paratype CUMZ 6233 <bold>H</bold> <italic><tp:taxon-name>Discartemon triancus</tp:taxon-name></italic> sp. n. paratype CUMZ 6236.</p></caption><graphic xmlns:xlink="http://www.w3.org/1999/xlink" xlink:href="zookeys-401-045-g022.jpg" position="float" orientation="portrait" xlink:type="simple"/></fig><fig id="F23" position="float" orientation="portrait"><label>Figure 23.</label><caption><p>Approximate locations of the type locality of <italic><tp:taxon-name>Discartemon</tp:taxon-name></italic> species. (1) <italic><tp:taxon-name>Discartemon discus</tp:taxon-name></italic>, (2) <italic><tp:taxon-name>Discartemon planus</tp:taxon-name></italic>, (3) <italic><tp:taxon-name>Discartemon sykesi</tp:taxon-name></italic>, (4) <italic><tp:taxon-name>Discartemon nummus</tp:taxon-name></italic>, (5) <italic><tp:taxon-name>Discartemon khaosokensis</tp:taxon-name></italic>, (6) <italic><tp:taxon-name>Discartemon discadentus</tp:taxon-name></italic> sp. n., (7) <italic><tp:taxon-name>Discartemon discamaximus</tp:taxon-name></italic> sp. n., (8) <italic><tp:taxon-name>Discartemon circulus</tp:taxon-name></italic> sp. n., (9) <italic><tp:taxon-name>Discartemon deprima</tp:taxon-name></italic> sp. n., (10) <italic><tp:taxon-name>Discartemon expandus</tp:taxon-name></italic> sp. n., (11) <italic><tp:taxon-name>Discartemon plussensis</tp:taxon-name></italic>, (12) <italic><tp:taxon-name>Discartemon hypocrites</tp:taxon-name></italic>, (13) <italic><tp:taxon-name>Discartemon leptoglyphus</tp:taxon-name></italic>, (14) <italic><tp:taxon-name>Discartemon platymorphus</tp:taxon-name></italic>, (15) <italic><tp:taxon-name>Discartemon afthonodontia</tp:taxon-name></italic> sp. n., (16) <italic><tp:taxon-name>Discartemon epipedis</tp:taxon-name></italic> sp. n., (17) <italic><tp:taxon-name>Discartemon flavacandida</tp:taxon-name></italic> sp. n., (18) <italic><tp:taxon-name>Discartemon lemyrei</tp:taxon-name></italic>, (19) <italic><tp:taxon-name>Discartemon roebeleni</tp:taxon-name></italic>, (20) <italic><tp:taxon-name>Discartemon collingei</tp:taxon-name></italic>, (21) <italic><tp:taxon-name>Discartemon stenostomus</tp:taxon-name></italic>, (22) <italic><tp:taxon-name>Discartemon sangkarensis</tp:taxon-name></italic>, (23) <italic><tp:taxon-name>Discartemon vandermeermohri</tp:taxon-name></italic>, (24) <italic><tp:taxon-name>Discartemon kotanensis</tp:taxon-name></italic> sp. n., (25) <italic><tp:taxon-name>Discartemon megalostraka</tp:taxon-name></italic> sp. n., (26) <italic><tp:taxon-name>Discartemon triancus</tp:taxon-name></italic> sp. n., and (27) <italic><tp:taxon-name>Discartemon conicus</tp:taxon-name></italic> sp. n.</p></caption><graphic xmlns:xlink="http://www.w3.org/1999/xlink" xlink:href="zookeys-401-045-g023.jpg" position="float" orientation="portrait" xlink:type="simple"/></fig><table-wrap id="T1" position="float" orientation="portrait"><label>Table 1.</label><caption><p>Shell measurements of <italic><tp:taxon-name>Discartemon</tp:taxon-name></italic> spp (<italic><tp:taxon-name>Discartemon discus</tp:taxon-name></italic>-group). Specimen collections and catalogue numbers indicated in parentheses.</p></caption><table><tbody><tr><th rowspan="2" colspan="1">Species and locality and CUMZ nos</th><th rowspan="2" colspan="1">No. of specimens</th><th rowspan="1" colspan="3">Ranges, mean ± S.D. in mm of:</th><th rowspan="2" colspan="1">Number of whorls</th></tr><tr><th rowspan="1" colspan="1">Shell height</th><th rowspan="1" colspan="1">Shell width</th><th rowspan="1" colspan="1">H/W ratio</th></tr><tr><td rowspan="1" colspan="6"><italic><tp:taxon-name>Discartemon discus</tp:taxon-name></italic> (Pfeiffer, 1853)</td></tr><tr><td rowspan="1" colspan="1">Da Nang, Vietnam: (6001, 6257)</td><td rowspan="1" colspan="1">45</td><td rowspan="1" colspan="1">4.2–6.7<break/> 5.0±0.43</td><td rowspan="1" colspan="1">11.78–14.26<break/> 12.9±0.59</td><td rowspan="1" colspan="1">0.3–0.5<break/> 0.4±0.03</td><td rowspan="1" colspan="1">6–6½</td></tr><tr><td rowspan="1" colspan="6"><italic><tp:taxon-name>Discartemon nummus</tp:taxon-name></italic> (Laidlaw, 1929)</td></tr><tr><td rowspan="1" colspan="1">Khao Ok Thalu, Phatthalung: (3594)</td><td rowspan="1" colspan="1">24</td><td rowspan="1" colspan="1">2.4–3.3<break/> 2.8±0.21</td><td rowspan="1" colspan="1">6.1–7.2<break/> 6.5±0.27</td><td rowspan="1" colspan="1">0.4–0.5<break/> 0.4±0.03</td><td rowspan="1" colspan="1">5½</td></tr><tr><td rowspan="1" colspan="6"><italic><tp:taxon-name>Discartemon khaosokensis</tp:taxon-name></italic> Panha &amp; Burch, 1998</td></tr><tr><td rowspan="1" colspan="1">Khao Sok N. P., Suratthani: (6242, 6243)</td><td rowspan="1" colspan="1">5</td><td rowspan="1" colspan="1">3.4–4.0<break/> 3.6±0.26</td><td rowspan="1" colspan="1">11.2–12.4<break/> 11.8±0.47</td><td rowspan="1" colspan="1">0.3–0.3<break/> 0.3±0.02</td><td rowspan="1" colspan="1">5½–5¾</td></tr><tr><td rowspan="1" colspan="6"><italic><tp:taxon-name>Discartemon discadentus</tp:taxon-name></italic> sp. n.</td></tr><tr><td rowspan="1" colspan="1">Wat Tam Yai, Suratthani: (6209, 6244, 6258)</td><td rowspan="1" colspan="1">16</td><td rowspan="1" colspan="1">3.9–5.8<break/> 5.0±0.49</td><td rowspan="1" colspan="1">10.1–15.4<break/> 11.9±0.32</td><td rowspan="1" colspan="1">0.4–0.5<break/> 0.4±0.04</td><td rowspan="1" colspan="1">6</td></tr><tr><td rowspan="1" colspan="1">Wat Tam Wararam, Suratthani: (3571)</td><td rowspan="1" colspan="1">15</td><td rowspan="1" colspan="1">5.5–7.0<break/> 6.3±0.33</td><td rowspan="1" colspan="1">12.4–13.6<break/> 13.1±0.32</td><td rowspan="1" colspan="1">0.4–0.5<break/> 0.4±0.02</td><td rowspan="1" colspan="1">6</td></tr><tr><td rowspan="1" colspan="6"><italic><tp:taxon-name>Discartemon discamaximus</tp:taxon-name></italic> sp. n.</td></tr><tr><td rowspan="1" colspan="1">Tam Namphud, Phangnga: (6005, 6245)</td><td rowspan="1" colspan="1">5</td><td rowspan="1" colspan="1">4.7–5.0<break/> 4.9±0.10</td><td rowspan="1" colspan="1">12.4–13.6<break/> 14.3±0.49</td><td rowspan="1" colspan="1">0.3–0.4<break/> 0.3±0.02</td><td rowspan="1" colspan="1">7</td></tr><tr><td rowspan="1" colspan="1">Tam Kobe, Phangnga: (3669, 6197)</td><td rowspan="1" colspan="1">17</td><td rowspan="1" colspan="1">4.4–5.6<break/> 4.9±0.38</td><td rowspan="1" colspan="1">10.8–13.7<break/> 12.3±0.76</td><td rowspan="1" colspan="1">0.4–0.4<break/> 0.4±0.02</td><td rowspan="1" colspan="1">7</td></tr><tr><td rowspan="1" colspan="6"><italic><tp:taxon-name>Discartemon circulus</tp:taxon-name></italic> sp. n.</td></tr><tr><td rowspan="1" colspan="1">Tam Phannara, Nakhon Si Thammarat: (3665, 6246, 6262)</td><td rowspan="1" colspan="1">23</td><td rowspan="1" colspan="1">3.0–4.5<break/> 3.7±0.32</td><td rowspan="1" colspan="1">7.7–9.5<break/> 8.6±0.45</td><td rowspan="1" colspan="1">0.4–0.5<break/> 0.4±0.03</td><td rowspan="1" colspan="1">5½–6</td></tr><tr><td rowspan="1" colspan="6"><italic><tp:taxon-name>Discartemon deprima</tp:taxon-name></italic> sp. n.</td></tr><tr><td rowspan="1" colspan="1">Khao Hup Ta Hae, Prathiew, Chumphon: (3573, 6247)</td><td rowspan="1" colspan="1">7</td><td rowspan="1" colspan="1">2.5–3.4<break/> 2.9±0.30</td><td rowspan="1" colspan="1">8.2–10.3<break/> 9.1±0.72</td><td rowspan="1" colspan="1">0.3–0.3<break/> 0.3±0.02</td><td rowspan="1" colspan="1">5–5½</td></tr><tr><td rowspan="1" colspan="1">Ban Tam Thong, Prathiew, Chumphon: (6259)</td><td rowspan="1" colspan="1">5</td><td rowspan="1" colspan="1">3.1–3.8<break/> 3.5±0.27</td><td rowspan="1" colspan="1">9.5–11.2<break/> 10.1±0.68</td><td rowspan="1" colspan="1">0.3–0.3<break/> 0.3±0.01</td><td rowspan="1" colspan="1">5–5½</td></tr><tr><td rowspan="1" colspan="6"><italic><tp:taxon-name>Discartemon expandus</tp:taxon-name></italic> sp. n.</td></tr><tr><td rowspan="1" colspan="1">Klong Hoy, Suratthani: (3664, 6248)</td><td rowspan="1" colspan="1">16</td><td rowspan="1" colspan="1">3.6–4.3<break/> 4.0±0.30</td><td rowspan="1" colspan="1">8.2–10.9<break/> 9.9±0.84</td><td rowspan="1" colspan="1">0.4–0.5<break/> 0.4±0.03</td><td rowspan="1" colspan="1">5½–6</td></tr></tbody></table></table-wrap></tp:treatment-sec><ref-list><ref id="B23"><mixed-citation xmlns:xlink="http://www.w3.org/1999/xlink" xlink:type="simple"><person-group><name name-style="western"><surname>Laidlaw</surname><given-names>FF</given-names></name></person-group> (<year>1933</year>) <article-title>A list of the land and fresh-water Mollusca of the Malay Peninsula.</article-title><source>Journal Malayan Branch Royal Asiatic Society</source><volume>11</volume>: <fpage>211</fpage>-<lpage>234</lpage>.</mixed-citation></ref><ref id="B4"><mixed-citation xmlns:xlink="http://www.w3.org/1999/xlink" xlink:type="simple"><person-group><name name-style="western"><surname>Benthem Jutting</surname><given-names>WSS van</given-names></name></person-group> (<year>1954</year>) <article-title>The Malayan Streptaxidae of the genera <italic>Discartemon</italic> and <italic>Oophana</italic>.</article-title><source>Bulletin of the Raffles Museum</source><volume>25</volume>: <fpage>71</fpage>-<lpage>106</lpage>.</mixed-citation></ref><ref id="B5"><mixed-citation xmlns:xlink="http://www.w3.org/1999/xlink" xlink:type="simple"><person-group><name name-style="western"><surname>Benthem Jutting</surname><given-names>WSS van</given-names></name></person-group> (<year>1959</year>) <article-title>Catalogue of the non-marine Mollusca of Sumatra and of its satellite islands.</article-title><source>Beaufortia</source><volume>7</volume>: <fpage>41</fpage>-<lpage>191</lpage>.</mixed-citation></ref><ref id="B43"><mixed-citation xmlns:xlink="http://www.w3.org/1999/xlink" xlink:type="simple"><person-group><name name-style="western"><surname>Richardson</surname><given-names>L</given-names></name></person-group> (<year>1988</year>) <article-title>Streptaxacea: Catalog of species, Part I, Streptaxidae.</article-title><source>Tryonia</source><volume>16</volume>: <fpage>1</fpage>-<lpage>326</lpage>.</mixed-citation></ref></ref-list></tp:taxon-treatment>
