# Supplementary material for: Revision of the carnivorous snail genus Discartemon Pfeiffer, 1856, with description of twelve new species (Pulmonata, Streptaxidae)
Source: Zookeys. 2014 Apr 14;(401):45–107. doi: 10.3897/zookeys.401.7075 (PMC4023267; doi:10.3897/zookeys.401.7075)
Supplement: XML Treatment for Discartemon khaosokensis [file zookeys.401.7075-treatment6.xml]

<!DOCTYPE tp:taxon-treatment
  PUBLIC "-//TaxonX//DTD Taxonomic Treatment Publishing DTD v0 20100105//EN" "tax-treatment-NSO.dtd">
<tp:taxon-treatment xmlns:tp="http://www.plazi.org/taxpub"><tp:treatment-meta><mixed-citation publication-type="journal"><person-group><name><surname>Siriboon</surname><given-names>Thanit</given-names></name><name><surname>Sutcharit</surname><given-names>Chirasak</given-names></name><name><surname>Naggs</surname><given-names>Fred</given-names></name><name><surname>Rowson</surname><given-names>Ben</given-names></name><name><surname>Panha</surname><given-names>Somsak</given-names></name></person-group><article-title>Revision of the carnivorous snail genus <italic>Discartemon</italic> Pfeiffer, 1856, with description of twelve new species (Pulmonata, Streptaxidae)</article-title><source>Zookeys</source><day>14</day><month>4</month><year>2014</year><volume>2014</volume><issue>401</issue><fpage>45</fpage><lpage>107</lpage><pub-id pub-id-type="doi">10.3897/zookeys.401.7075</pub-id></mixed-citation></tp:treatment-meta><tp:nomenclature><label>5.</label><tp:taxon-name>
                            <tp:taxon-name-part taxon-name-part-type="genus">Discartemon</tp:taxon-name-part>
                            <tp:taxon-name-part taxon-name-part-type="species">khaosokensis</tp:taxon-name-part>
                            <object-id xmlns:xlink="http://www.w3.org/1999/xlink" xlink:type="simple">http://species-id.net/wiki/Discartemon_khaosokensis</object-id>
                        </tp:taxon-name><tp:taxon-authority>Panha &amp; Burch, 1998</tp:taxon-authority><xref ref-type="fig" rid="F4">Figs 4H</xref><xref ref-type="fig" rid="F23">, 23</xref><xref ref-type="table" rid="T1">, Table 1</xref><tp:nomenclature-citation-list><tp:nomenclature-citation><tp:taxon-name>Discartemon khaosokensis</tp:taxon-name><comment> Panha &amp; Burch, 1998: 25, 26, fig. 2. Type locality: Khao Sok National Park, Suratthani, Thailand.</comment></tp:nomenclature-citation></tp:nomenclature-citation-list></tp:nomenclature><tp:treatment-sec sec-type="Material examined"><title>Material examined.</title><p>Holotype CUMZ 6242 (<xref ref-type="fig" rid="F4">Fig. 4H</xref>). Measurement: shell height 3.6 mm, shell width 11.4 mm, and with 5¾ whorls. Paratype CUMZ 6243 (4 shells).</p></tp:treatment-sec><tp:treatment-sec sec-type="Remarks"><title>Remarks.</title><p>This species is known only from the type locality. The shell is flattened and semi-transparent and has a concave spire with a distinct suture. Shell surface with transverse ridges that diminish below periphery, with varices present; whorls regularly coiled. Last whorl angular with a strong peripheral keel, rapidly expanded; umbilicus very wide, showing all preceding whorls. Aperture semi-ovate with narrow sinulus; peristome thin and expanded; apertural dentition of only one parietal lamella (<xref ref-type="fig" rid="F4">Fig. 4H</xref>).</p><p><italic><tp:taxon-name>Discartemon khaosokensis</tp:taxon-name></italic> differs from <italic><tp:taxon-name>Discartemon discus</tp:taxon-name></italic> in having a smaller shell, concave spire, a shell surface with tranverse ridges, a rapidly expanded last whorl with a strong peripheral keel, and a sinulus. <italic><tp:taxon-name>Discartemon khaosokensis</tp:taxon-name></italic> is also similar to <italic><tp:taxon-name>Discartemon sykesi</tp:taxon-name></italic>, but has a larger shell, a concave spire with tranverse ridges, and a rapidly expanded last whorl with a strong peripheral keel.</p></tp:treatment-sec><tp:treatment-sec><!--Section generated to contain objects referenced in tp:taxon-treatment.--><fig id="F4" position="float" orientation="portrait"><label>Figure 4.</label><caption><p>Shells of Group I: <italic><tp:taxon-name>Discartemon discus</tp:taxon-name></italic>-group. <bold>A–C</bold> <italic><tp:taxon-name>Discartemon discus</tp:taxon-name></italic> <bold>A</bold> holotype NHMUK 20130684 <bold>B</bold> lectotype SMF 108534 of “<italic><tp:taxon-name>Streptaxis paradiscus</tp:taxon-name></italic> Möllendorff, 1900”, and <bold>C</bold> specimen CUMZ 6001, from Vietnam with apertural dentition <bold>D</bold> <italic><tp:taxon-name>Discartemon planus</tp:taxon-name></italic> specimen NMW 1955.158.25252, from Sulawesi, Indonesia <bold>E, F</bold> <italic><tp:taxon-name>Discartemon sykesi</tp:taxon-name></italic> <bold>E</bold> paratype NMW 1955.158.25257, and <bold>F</bold> paratype NHMUK 1937.7.9.11 <bold>G</bold> <italic><tp:taxon-name>Discartemon nummus</tp:taxon-name></italic> CUMZ 3594, from Patthalung with apertural dentition <bold>H</bold> <italic><tp:taxon-name>Discartemon khaosokensis</tp:taxon-name></italic> holotype CUMZ 6242 with apertural dentition <bold>I, J</bold> <italic><tp:taxon-name>Discartemon discadentus</tp:taxon-name></italic> sp. n. <bold>I</bold> holotype CUMZ 6244 with apertural dentition, and <bold>J</bold> paratype CUMZ 6209.</p></caption><graphic xmlns:xlink="http://www.w3.org/1999/xlink" xlink:href="zookeys-401-045-g004.jpg" position="float" orientation="portrait" xlink:type="simple"/></fig><fig id="F23" position="float" orientation="portrait"><label>Figure 23.</label><caption><p>Approximate locations of the type locality of <italic><tp:taxon-name>Discartemon</tp:taxon-name></italic> species. (1) <italic><tp:taxon-name>Discartemon discus</tp:taxon-name></italic>, (2) <italic><tp:taxon-name>Discartemon planus</tp:taxon-name></italic>, (3) <italic><tp:taxon-name>Discartemon sykesi</tp:taxon-name></italic>, (4) <italic><tp:taxon-name>Discartemon nummus</tp:taxon-name></italic>, (5) <italic><tp:taxon-name>Discartemon khaosokensis</tp:taxon-name></italic>, (6) <italic><tp:taxon-name>Discartemon discadentus</tp:taxon-name></italic> sp. n., (7) <italic><tp:taxon-name>Discartemon discamaximus</tp:taxon-name></italic> sp. n., (8) <italic><tp:taxon-name>Discartemon circulus</tp:taxon-name></italic> sp. n., (9) <italic><tp:taxon-name>Discartemon deprima</tp:taxon-name></italic> sp. n., (10) <italic><tp:taxon-name>Discartemon expandus</tp:taxon-name></italic> sp. n., (11) <italic><tp:taxon-name>Discartemon plussensis</tp:taxon-name></italic>, (12) <italic><tp:taxon-name>Discartemon hypocrites</tp:taxon-name></italic>, (13) <italic><tp:taxon-name>Discartemon leptoglyphus</tp:taxon-name></italic>, (14) <italic><tp:taxon-name>Discartemon platymorphus</tp:taxon-name></italic>, (15) <italic><tp:taxon-name>Discartemon afthonodontia</tp:taxon-name></italic> sp. n., (16) <italic><tp:taxon-name>Discartemon epipedis</tp:taxon-name></italic> sp. n., (17) <italic><tp:taxon-name>Discartemon flavacandida</tp:taxon-name></italic> sp. n., (18) <italic><tp:taxon-name>Discartemon lemyrei</tp:taxon-name></italic>, (19) <italic><tp:taxon-name>Discartemon roebeleni</tp:taxon-name></italic>, (20) <italic><tp:taxon-name>Discartemon collingei</tp:taxon-name></italic>, (21) <italic><tp:taxon-name>Discartemon stenostomus</tp:taxon-name></italic>, (22) <italic><tp:taxon-name>Discartemon sangkarensis</tp:taxon-name></italic>, (23) <italic><tp:taxon-name>Discartemon vandermeermohri</tp:taxon-name></italic>, (24) <italic><tp:taxon-name>Discartemon kotanensis</tp:taxon-name></italic> sp. n., (25) <italic><tp:taxon-name>Discartemon megalostraka</tp:taxon-name></italic> sp. n., (26) <italic><tp:taxon-name>Discartemon triancus</tp:taxon-name></italic> sp. n., and (27) <italic><tp:taxon-name>Discartemon conicus</tp:taxon-name></italic> sp. n.</p></caption><graphic xmlns:xlink="http://www.w3.org/1999/xlink" xlink:href="zookeys-401-045-g023.jpg" position="float" orientation="portrait" xlink:type="simple"/></fig><table-wrap id="T1" position="float" orientation="portrait"><label>Table 1.</label><caption><p>Shell measurements of <italic><tp:taxon-name>Discartemon</tp:taxon-name></italic> spp (<italic><tp:taxon-name>Discartemon discus</tp:taxon-name></italic>-group). Specimen collections and catalogue numbers indicated in parentheses.</p></caption><table><tbody><tr><th rowspan="2" colspan="1">Species and locality and CUMZ nos</th><th rowspan="2" colspan="1">No. of specimens</th><th rowspan="1" colspan="3">Ranges, mean ± S.D. in mm of:</th><th rowspan="2" colspan="1">Number of whorls</th></tr><tr><th rowspan="1" colspan="1">Shell height</th><th rowspan="1" colspan="1">Shell width</th><th rowspan="1" colspan="1">H/W ratio</th></tr><tr><td rowspan="1" colspan="6"><italic><tp:taxon-name>Discartemon discus</tp:taxon-name></italic> (Pfeiffer, 1853)</td></tr><tr><td rowspan="1" colspan="1">Da Nang, Vietnam: (6001, 6257)</td><td rowspan="1" colspan="1">45</td><td rowspan="1" colspan="1">4.2–6.7<break/> 5.0±0.43</td><td rowspan="1" colspan="1">11.78–14.26<break/> 12.9±0.59</td><td rowspan="1" colspan="1">0.3–0.5<break/> 0.4±0.03</td><td rowspan="1" colspan="1">6–6½</td></tr><tr><td rowspan="1" colspan="6"><italic><tp:taxon-name>Discartemon nummus</tp:taxon-name></italic> (Laidlaw, 1929)</td></tr><tr><td rowspan="1" colspan="1">Khao Ok Thalu, Phatthalung: (3594)</td><td rowspan="1" colspan="1">24</td><td rowspan="1" colspan="1">2.4–3.3<break/> 2.8±0.21</td><td rowspan="1" colspan="1">6.1–7.2<break/> 6.5±0.27</td><td rowspan="1" colspan="1">0.4–0.5<break/> 0.4±0.03</td><td rowspan="1" colspan="1">5½</td></tr><tr><td rowspan="1" colspan="6"><italic><tp:taxon-name>Discartemon khaosokensis</tp:taxon-name></italic> Panha &amp; Burch, 1998</td></tr><tr><td rowspan="1" colspan="1">Khao Sok N. P., Suratthani: (6242, 6243)</td><td rowspan="1" colspan="1">5</td><td rowspan="1" colspan="1">3.4–4.0<break/> 3.6±0.26</td><td rowspan="1" colspan="1">11.2–12.4<break/> 11.8±0.47</td><td rowspan="1" colspan="1">0.3–0.3<break/> 0.3±0.02</td><td rowspan="1" colspan="1">5½–5¾</td></tr><tr><td rowspan="1" colspan="6"><italic><tp:taxon-name>Discartemon discadentus</tp:taxon-name></italic> sp. n.</td></tr><tr><td rowspan="1" colspan="1">Wat Tam Yai, Suratthani: (6209, 6244, 6258)</td><td rowspan="1" colspan="1">16</td><td rowspan="1" colspan="1">3.9–5.8<break/> 5.0±0.49</td><td rowspan="1" colspan="1">10.1–15.4<break/> 11.9±0.32</td><td rowspan="1" colspan="1">0.4–0.5<break/> 0.4±0.04</td><td rowspan="1" colspan="1">6</td></tr><tr><td rowspan="1" colspan="1">Wat Tam Wararam, Suratthani: (3571)</td><td rowspan="1" colspan="1">15</td><td rowspan="1" colspan="1">5.5–7.0<break/> 6.3±0.33</td><td rowspan="1" colspan="1">12.4–13.6<break/> 13.1±0.32</td><td rowspan="1" colspan="1">0.4–0.5<break/> 0.4±0.02</td><td rowspan="1" colspan="1">6</td></tr><tr><td rowspan="1" colspan="6"><italic><tp:taxon-name>Discartemon discamaximus</tp:taxon-name></italic> sp. n.</td></tr><tr><td rowspan="1" colspan="1">Tam Namphud, Phangnga: (6005, 6245)</td><td rowspan="1" colspan="1">5</td><td rowspan="1" colspan="1">4.7–5.0<break/> 4.9±0.10</td><td rowspan="1" colspan="1">12.4–13.6<break/> 14.3±0.49</td><td rowspan="1" colspan="1">0.3–0.4<break/> 0.3±0.02</td><td rowspan="1" colspan="1">7</td></tr><tr><td rowspan="1" colspan="1">Tam Kobe, Phangnga: (3669, 6197)</td><td rowspan="1" colspan="1">17</td><td rowspan="1" colspan="1">4.4–5.6<break/> 4.9±0.38</td><td rowspan="1" colspan="1">10.8–13.7<break/> 12.3±0.76</td><td rowspan="1" colspan="1">0.4–0.4<break/> 0.4±0.02</td><td rowspan="1" colspan="1">7</td></tr><tr><td rowspan="1" colspan="6"><italic><tp:taxon-name>Discartemon circulus</tp:taxon-name></italic> sp. n.</td></tr><tr><td rowspan="1" colspan="1">Tam Phannara, Nakhon Si Thammarat: (3665, 6246, 6262)</td><td rowspan="1" colspan="1">23</td><td rowspan="1" colspan="1">3.0–4.5<break/> 3.7±0.32</td><td rowspan="1" colspan="1">7.7–9.5<break/> 8.6±0.45</td><td rowspan="1" colspan="1">0.4–0.5<break/> 0.4±0.03</td><td rowspan="1" colspan="1">5½–6</td></tr><tr><td rowspan="1" colspan="6"><italic><tp:taxon-name>Discartemon deprima</tp:taxon-name></italic> sp. n.</td></tr><tr><td rowspan="1" colspan="1">Khao Hup Ta Hae, Prathiew, Chumphon: (3573, 6247)</td><td rowspan="1" colspan="1">7</td><td rowspan="1" colspan="1">2.5–3.4<break/> 2.9±0.30</td><td rowspan="1" colspan="1">8.2–10.3<break/> 9.1±0.72</td><td rowspan="1" colspan="1">0.3–0.3<break/> 0.3±0.02</td><td rowspan="1" colspan="1">5–5½</td></tr><tr><td rowspan="1" colspan="1">Ban Tam Thong, Prathiew, Chumphon: (6259)</td><td rowspan="1" colspan="1">5</td><td rowspan="1" colspan="1">3.1–3.8<break/> 3.5±0.27</td><td rowspan="1" colspan="1">9.5–11.2<break/> 10.1±0.68</td><td rowspan="1" colspan="1">0.3–0.3<break/> 0.3±0.01</td><td rowspan="1" colspan="1">5–5½</td></tr><tr><td rowspan="1" colspan="6"><italic><tp:taxon-name>Discartemon expandus</tp:taxon-name></italic> sp. n.</td></tr><tr><td rowspan="1" colspan="1">Klong Hoy, Suratthani: (3664, 6248)</td><td rowspan="1" colspan="1">16</td><td rowspan="1" colspan="1">3.6–4.3<break/> 4.0±0.30</td><td rowspan="1" colspan="1">8.2–10.9<break/> 9.9±0.84</td><td rowspan="1" colspan="1">0.4–0.5<break/> 0.4±0.03</td><td rowspan="1" colspan="1">5½–6</td></tr></tbody></table></table-wrap></tp:treatment-sec></tp:taxon-treatment>
