# Supplementary material for: Revision of the carnivorous snail genus Discartemon Pfeiffer, 1856, with description of twelve new species (Pulmonata, Streptaxidae)
Source: Zookeys. 2014 Apr 14;(401):45–107. doi: 10.3897/zookeys.401.7075 (PMC4023267; doi:10.3897/zookeys.401.7075)
Supplement: XML Treatment for Discartemon discadentus [file zookeys.401.7075-treatment7.xml]

<!DOCTYPE tp:taxon-treatment
  PUBLIC "-//TaxonX//DTD Taxonomic Treatment Publishing DTD v0 20100105//EN" "tax-treatment-NSO.dtd">
<tp:taxon-treatment xmlns:tp="http://www.plazi.org/taxpub"><tp:treatment-meta><mixed-citation publication-type="journal"><person-group><name><surname>Siriboon</surname><given-names>Thanit</given-names></name><name><surname>Sutcharit</surname><given-names>Chirasak</given-names></name><name><surname>Naggs</surname><given-names>Fred</given-names></name><name><surname>Rowson</surname><given-names>Ben</given-names></name><name><surname>Panha</surname><given-names>Somsak</given-names></name></person-group><article-title>Revision of the carnivorous snail genus <italic>Discartemon</italic> Pfeiffer, 1856, with description of twelve new species (Pulmonata, Streptaxidae)</article-title><source>Zookeys</source><day>14</day><month>4</month><year>2014</year><volume>2014</volume><issue>401</issue><fpage>45</fpage><lpage>107</lpage><pub-id pub-id-type="doi">10.3897/zookeys.401.7075</pub-id></mixed-citation></tp:treatment-meta><tp:nomenclature><label>6.</label><tp:taxon-name>
                            <tp:taxon-name-part taxon-name-part-type="genus">Discartemon</tp:taxon-name-part>
                            <tp:taxon-name-part taxon-name-part-type="species">discadentus</tp:taxon-name-part>
                            <object-id xmlns:xlink="http://www.w3.org/1999/xlink" content-type="zoobank" xlink:type="simple">http://zoobank.org/E19CE74B-1858-4813-86E4-EACA08E703F0</object-id>
                            <object-id xmlns:xlink="http://www.w3.org/1999/xlink" xlink:type="simple">http://species-id.net/wiki/Discartemon_discadentus</object-id>
                        </tp:taxon-name><tp:taxon-authority>Siriboon &amp; Panha</tp:taxon-authority><tp:taxon-status xmlns:xlink="http://www.w3.org/1999/xlink" xlink:type="simple">sp. n.</tp:taxon-status><xref ref-type="fig" rid="F2">Figs 2B</xref><xref ref-type="fig" rid="F4">, 4I, J</xref><xref ref-type="fig" rid="F12">, 12A, B</xref><xref ref-type="fig" rid="F17">, 17F–I</xref><xref ref-type="fig" rid="F23">, 23</xref><xref ref-type="table" rid="T1">, Table 1</xref></tp:nomenclature><tp:treatment-sec sec-type="Type material"><title>Type material.</title><p>Holotype CUMZ 6244 (<xref ref-type="fig" rid="F4">Fig. 4I</xref>). Measurement: shell height 4.5 mm, shell width 12.1 mm, and with 6 whorls. Paratypes: CUMZ 6003 (2 shells), 6209 (1 specimen in ethanol; <xref ref-type="fig" rid="F2">Figs 2B</xref>, <xref ref-type="fig" rid="F12">12A, B</xref>, <xref ref-type="fig" rid="F17">17F–I</xref>), 6258 (4 shells), NHMUK 20130672 (1 shell), and SMF (1 shell) from the type locality.</p></tp:treatment-sec><tp:treatment-sec sec-type="Type locality"><title>Type locality.</title><p>Wat Tam Yai, Thachana, Suratthani, Thailand (<named-content xmlns:xlink="http://www.w3.org/1999/xlink" content-type="dwc:verbatimCoordinates" xlink:type="simple">9°32'21.5"N, 99°11'29.4"E</named-content>).</p></tp:treatment-sec><tp:treatment-sec sec-type="Diagnosis"><title>Diagnosis.</title><p>This new species can be distinguished from <!--PageBreak--><!--PageBreak--><italic><tp:taxon-name>Discartemon discus</tp:taxon-name></italic> and <italic><tp:taxon-name>Discartemon sykesi</tp:taxon-name></italic> by having transverse ridges that diminish below the periphery, and having an apertural dentition with five lamellae. In comparison, <italic><tp:taxon-name>Discartemon sykesi</tp:taxon-name></italic> has a smaller shell and <italic><tp:taxon-name>Discartemon discus</tp:taxon-name></italic> has a higher spire. The genitalia of <italic><tp:taxon-name>Discartemon discus</tp:taxon-name></italic> have a short penis, penial sheath and free oviduct, and long vagina while <italic><tp:taxon-name>Discartemon discadentus</tp:taxon-name></italic> sp. n. has a very long penis, penial sheath and free oviduct, and short vagina. <italic><tp:taxon-name>Discartemon discadentus</tp:taxon-name></italic> sp. n. differs from <italic><tp:taxon-name>Discartemon nummus</tp:taxon-name></italic> and <italic><tp:taxon-name>Discartemon khaosokensis</tp:taxon-name></italic> in having a larger shell with higher spire, in lacking a peripheral keel, and in usually having five apertural lamellae. The last whorl of <italic><tp:taxon-name>Discartemon khaosokensis</tp:taxon-name></italic> is rapidly expanded, while <italic><tp:taxon-name>Discartemon nummus</tp:taxon-name></italic> has a regularly expanded last whorl and Y-shaped parietal lamella. The genitalia of <italic><tp:taxon-name>Discartemon discadentus</tp:taxon-name></italic> sp. n. differ from those of <italic><tp:taxon-name>Discartemon nummus</tp:taxon-name></italic> in the long and slender penis, penial wall with reticulated folds, and long penial hooks located on conical penial papillae.</p></tp:treatment-sec><tp:treatment-sec sec-type="Description"><title>Description.</title><p><bold>Shell.</bold> Shell flattened, white and translucent; whorls 6; spire only slightly elevated; suture distinct. Shell surface glossy with transverse ridges that diminish below periphery; varices present. Embryonic shell large, about 2½ whorls, with smooth surface; following whorls regularly coiled. Last whorl angular, intermediately expanded; umbilicus very wide and showing all preceding whorls. Aperture semi-ovate; peristome discontinuous, thickened and expanded. Apertural dentition usually with one strong parietal, one palatal, one small basal and one strong columellar lamella. A small supracolumellar lamella is sometimes present (<xref ref-type="fig" rid="F4">Fig. 4I</xref>).</p><p><bold>Genital organs.</bold> Atrium (at) short; penis (p) very long and slender. Penial sheath (ps) thin, extending about five-sixths of penis length; penial sheath retractor muscle very thin (psr), originating at genital orifice wall and inserting distally on penial sheath (<xref ref-type="fig" rid="F12">Fig. 12A</xref>). Vas deferens (vd) passes through a very short part of penial sheath before entering into penis distally (<xref ref-type="fig" rid="F12">Fig. 12B</xref>). Penial retractor muscle (pr) thin and very long, inserting at penis and vas deferens junction.</p><p>Internal wall of atrium generally corrugated (<xref ref-type="fig" rid="F17">Fig. 17F</xref>). Penial wall with scattered and transparent penial hooks, about 6 hooks/200 µm<sup>2</sup> (<xref ref-type="fig" rid="F17">Fig. 17G</xref>); hooks located on conical penial papillae (pp) separated by low reticulated folds. Penial hooks small (&lt;0.03 mm in length), expanded at base, tips pointed and curved towards genital orifice (<xref ref-type="fig" rid="F17">Fig. 17H</xref>).</p><p>Vagina (v) short, about one seventh of penis length. Gametolytic duct (gd) a long tube extending as far as albumin gland; gametolytic sac (gs) ovate. Proximal free oviduct (fo) convoluted and distally long and thick; oviduct (ov) enlarged and folded. Prostate gland inconspicuous and bound to oviduct. Talon (ta) small, short and club shaped. Hermaphroditic duct (hd) bearing long seminal vesicle (sv) about four times longer than the length from talon to branching point of seminal vesicle (<xref ref-type="fig" rid="F12">Fig. 12A</xref>).</p><p>Vaginal wall generally with smooth surface of reticulated vaginal folds (<xref ref-type="fig" rid="F17">Fig. 17I</xref>).</p></tp:treatment-sec><tp:treatment-sec sec-type="Etymology"><title>Etymology.</title><p>The specific epithet “<italic>discadentus</italic>” is derived from the Latin “<italic>discus</italic>” meaning “disc” and “<italic>dentatus</italic>” meaning “teeth”.</p></tp:treatment-sec><tp:treatment-sec sec-type="Distribution"><title>Distribution.</title><p>This species seems to be restricted to limestone areas in Suratthani Province, Thailand. Tam Khuha, Kanchanadit District, is an isolated limestone hill about 40 km southeast of the type locality and Wat Tam Wararam, Phanom District, is in the limestone mountains near Ratchaprapa Dam, about 70 km southwest of the type locality.</p></tp:treatment-sec><tp:treatment-sec sec-type="Remarks"><title>Remarks.</title><p>This species shows variation in shell size and the presence of the infrapalatal, upper palatal and supracolumellar lamellae. Some specimens from Phanom, Suratthani (CUMZ 3571, 3582) possess an upper palatal and supracolumellar lamella, and an infrapalatal lamella is present in one paratype shell (CUMZ 6003). Populations from Tam Khuha, Suratthani (CUMZ 6004) exhibit a relatively smaller shell size (width about 11 mm). This new species is apparently rare and only extensive searching revealed living animals.</p><!--PageBreak--></tp:treatment-sec><tp:treatment-sec><!--Section generated to contain objects referenced in tp:taxon-treatment.--><fig id="F2" position="float" orientation="portrait"><label>Figure 2.</label><caption><p>Living snails. <bold>A</bold> <italic><tp:taxon-name>Discartemon nummus</tp:taxon-name></italic> CUMZ 6208, from Patthalung (shell width about 6 mm) <bold>B</bold> <italic><tp:taxon-name>Discartemon discadentus</tp:taxon-name></italic> sp. n. paratype CUMZ 6209 (shell width about 12 mm) <bold>C</bold> <italic><tp:taxon-name>Discartemon leptoglyphus</tp:taxon-name></italic> CUMZ 6007, from Ipoh, Perak, Malaysia (shell width about 6 mm) <bold>D</bold> <italic><tp:taxon-name>Discartemon hypocrites</tp:taxon-name></italic> topotype CUMZ 6199 (shell width about 6 mm) <bold>E, F</bold> <italic><tp:taxon-name>Discartemon afthonodontia</tp:taxon-name></italic> sp. n. <bold>E</bold> paratype CUMZ 6210 (shell width about 9 mm), and <bold>F</bold> specimen CUMZ 6214, from Tam Khao Phlu, Chumphon (shell width about 8 mm).</p></caption><graphic xmlns:xlink="http://www.w3.org/1999/xlink" xlink:href="zookeys-401-045-g002.jpg" position="float" orientation="portrait" xlink:type="simple"/></fig><fig id="F4" position="float" orientation="portrait"><label>Figure 4.</label><caption><p>Shells of Group I: <italic><tp:taxon-name>Discartemon discus</tp:taxon-name></italic>-group. <bold>A–C</bold> <italic><tp:taxon-name>Discartemon discus</tp:taxon-name></italic> <bold>A</bold> holotype NHMUK 20130684 <bold>B</bold> lectotype SMF 108534 of “<italic><tp:taxon-name>Streptaxis paradiscus</tp:taxon-name></italic> Möllendorff, 1900”, and <bold>C</bold> specimen CUMZ 6001, from Vietnam with apertural dentition <bold>D</bold> <italic><tp:taxon-name>Discartemon planus</tp:taxon-name></italic> specimen NMW 1955.158.25252, from Sulawesi, Indonesia <bold>E, F</bold> <italic><tp:taxon-name>Discartemon sykesi</tp:taxon-name></italic> <bold>E</bold> paratype NMW 1955.158.25257, and <bold>F</bold> paratype NHMUK 1937.7.9.11 <bold>G</bold> <italic><tp:taxon-name>Discartemon nummus</tp:taxon-name></italic> CUMZ 3594, from Patthalung with apertural dentition <bold>H</bold> <italic><tp:taxon-name>Discartemon khaosokensis</tp:taxon-name></italic> holotype CUMZ 6242 with apertural dentition <bold>I, J</bold> <italic><tp:taxon-name>Discartemon discadentus</tp:taxon-name></italic> sp. n. <bold>I</bold> holotype CUMZ 6244 with apertural dentition, and <bold>J</bold> paratype CUMZ 6209.</p></caption><graphic xmlns:xlink="http://www.w3.org/1999/xlink" xlink:href="zookeys-401-045-g004.jpg" position="float" orientation="portrait" xlink:type="simple"/></fig><fig id="F12" position="float" orientation="portrait"><label>Figure 12.</label><caption><p>Genitalia. <bold>A, B</bold> <italic><tp:taxon-name>Discartemon discadentus</tp:taxon-name></italic> sp. n. paratype CUMZ 6209 <bold>A</bold> reproductive system, and <bold>B</bold> insertion of vas deferens into penial sheath <bold>C, D</bold> <italic><tp:taxon-name>Discartemon hypocrites</tp:taxon-name></italic> topotype CUMZ 6199 <bold>C</bold> reproductive system, and <bold>D</bold> insertion of vas deferens into penis sheath.</p></caption><graphic xmlns:xlink="http://www.w3.org/1999/xlink" xlink:href="zookeys-401-045-g012.jpg" position="float" orientation="portrait" xlink:type="simple"/></fig><fig id="F17" position="float" orientation="portrait"><label>Figure 17.</label><caption><p>Internal sculpture of genitalia. <bold>A–E</bold> <italic><tp:taxon-name>Discartemon nummus</tp:taxon-name></italic> CUMZ 6208, from Patthalung <bold>A</bold> details of atrium surface <bold>B</bold> low magnification shows arrangement of penial hooks <bold>C</bold> high magnification of penial hooks <bold>D</bold> top view of penial hooks, white arrow indicate tip of hook, and <bold>E</bold> arrangement of vaginal folds <bold>F–I</bold> <italic><tp:taxon-name>Discartemon discadentus</tp:taxon-name></italic> sp. n., paratype CUMZ 6209 <bold>F</bold> details of atrium surface <bold>G</bold> high magnification of penial hooks with (inset) shows in low magnification <bold>H</bold> top view of penial hook, and <bold>I</bold> arrangement of reticulated vaginal folds.</p></caption><graphic xmlns:xlink="http://www.w3.org/1999/xlink" xlink:href="zookeys-401-045-g017.jpg" position="float" orientation="portrait" xlink:type="simple"/></fig><fig id="F23" position="float" orientation="portrait"><label>Figure 23.</label><caption><p>Approximate locations of the type locality of <italic><tp:taxon-name>Discartemon</tp:taxon-name></italic> species. (1) <italic><tp:taxon-name>Discartemon discus</tp:taxon-name></italic>, (2) <italic><tp:taxon-name>Discartemon planus</tp:taxon-name></italic>, (3) <italic><tp:taxon-name>Discartemon sykesi</tp:taxon-name></italic>, (4) <italic><tp:taxon-name>Discartemon nummus</tp:taxon-name></italic>, (5) <italic><tp:taxon-name>Discartemon khaosokensis</tp:taxon-name></italic>, (6) <italic><tp:taxon-name>Discartemon discadentus</tp:taxon-name></italic> sp. n., (7) <italic><tp:taxon-name>Discartemon discamaximus</tp:taxon-name></italic> sp. n., (8) <italic><tp:taxon-name>Discartemon circulus</tp:taxon-name></italic> sp. n., (9) <italic><tp:taxon-name>Discartemon deprima</tp:taxon-name></italic> sp. n., (10) <italic><tp:taxon-name>Discartemon expandus</tp:taxon-name></italic> sp. n., (11) <italic><tp:taxon-name>Discartemon plussensis</tp:taxon-name></italic>, (12) <italic><tp:taxon-name>Discartemon hypocrites</tp:taxon-name></italic>, (13) <italic><tp:taxon-name>Discartemon leptoglyphus</tp:taxon-name></italic>, (14) <italic><tp:taxon-name>Discartemon platymorphus</tp:taxon-name></italic>, (15) <italic><tp:taxon-name>Discartemon afthonodontia</tp:taxon-name></italic> sp. n., (16) <italic><tp:taxon-name>Discartemon epipedis</tp:taxon-name></italic> sp. n., (17) <italic><tp:taxon-name>Discartemon flavacandida</tp:taxon-name></italic> sp. n., (18) <italic><tp:taxon-name>Discartemon lemyrei</tp:taxon-name></italic>, (19) <italic><tp:taxon-name>Discartemon roebeleni</tp:taxon-name></italic>, (20) <italic><tp:taxon-name>Discartemon collingei</tp:taxon-name></italic>, (21) <italic><tp:taxon-name>Discartemon stenostomus</tp:taxon-name></italic>, (22) <italic><tp:taxon-name>Discartemon sangkarensis</tp:taxon-name></italic>, (23) <italic><tp:taxon-name>Discartemon vandermeermohri</tp:taxon-name></italic>, (24) <italic><tp:taxon-name>Discartemon kotanensis</tp:taxon-name></italic> sp. n., (25) <italic><tp:taxon-name>Discartemon megalostraka</tp:taxon-name></italic> sp. n., (26) <italic><tp:taxon-name>Discartemon triancus</tp:taxon-name></italic> sp. n., and (27) <italic><tp:taxon-name>Discartemon conicus</tp:taxon-name></italic> sp. n.</p></caption><graphic xmlns:xlink="http://www.w3.org/1999/xlink" xlink:href="zookeys-401-045-g023.jpg" position="float" orientation="portrait" xlink:type="simple"/></fig><table-wrap id="T1" position="float" orientation="portrait"><label>Table 1.</label><caption><p>Shell measurements of <italic><tp:taxon-name>Discartemon</tp:taxon-name></italic> spp (<italic><tp:taxon-name>Discartemon discus</tp:taxon-name></italic>-group). Specimen collections and catalogue numbers indicated in parentheses.</p></caption><table><tbody><tr><th rowspan="2" colspan="1">Species and locality and CUMZ nos</th><th rowspan="2" colspan="1">No. of specimens</th><th rowspan="1" colspan="3">Ranges, mean ± S.D. in mm of:</th><th rowspan="2" colspan="1">Number of whorls</th></tr><tr><th rowspan="1" colspan="1">Shell height</th><th rowspan="1" colspan="1">Shell width</th><th rowspan="1" colspan="1">H/W ratio</th></tr><tr><td rowspan="1" colspan="6"><italic><tp:taxon-name>Discartemon discus</tp:taxon-name></italic> (Pfeiffer, 1853)</td></tr><tr><td rowspan="1" colspan="1">Da Nang, Vietnam: (6001, 6257)</td><td rowspan="1" colspan="1">45</td><td rowspan="1" colspan="1">4.2–6.7<break/> 5.0±0.43</td><td rowspan="1" colspan="1">11.78–14.26<break/> 12.9±0.59</td><td rowspan="1" colspan="1">0.3–0.5<break/> 0.4±0.03</td><td rowspan="1" colspan="1">6–6½</td></tr><tr><td rowspan="1" colspan="6"><italic><tp:taxon-name>Discartemon nummus</tp:taxon-name></italic> (Laidlaw, 1929)</td></tr><tr><td rowspan="1" colspan="1">Khao Ok Thalu, Phatthalung: (3594)</td><td rowspan="1" colspan="1">24</td><td rowspan="1" colspan="1">2.4–3.3<break/> 2.8±0.21</td><td rowspan="1" colspan="1">6.1–7.2<break/> 6.5±0.27</td><td rowspan="1" colspan="1">0.4–0.5<break/> 0.4±0.03</td><td rowspan="1" colspan="1">5½</td></tr><tr><td rowspan="1" colspan="6"><italic><tp:taxon-name>Discartemon khaosokensis</tp:taxon-name></italic> Panha &amp; Burch, 1998</td></tr><tr><td rowspan="1" colspan="1">Khao Sok N. P., Suratthani: (6242, 6243)</td><td rowspan="1" colspan="1">5</td><td rowspan="1" colspan="1">3.4–4.0<break/> 3.6±0.26</td><td rowspan="1" colspan="1">11.2–12.4<break/> 11.8±0.47</td><td rowspan="1" colspan="1">0.3–0.3<break/> 0.3±0.02</td><td rowspan="1" colspan="1">5½–5¾</td></tr><tr><td rowspan="1" colspan="6"><italic><tp:taxon-name>Discartemon discadentus</tp:taxon-name></italic> sp. n.</td></tr><tr><td rowspan="1" colspan="1">Wat Tam Yai, Suratthani: (6209, 6244, 6258)</td><td rowspan="1" colspan="1">16</td><td rowspan="1" colspan="1">3.9–5.8<break/> 5.0±0.49</td><td rowspan="1" colspan="1">10.1–15.4<break/> 11.9±0.32</td><td rowspan="1" colspan="1">0.4–0.5<break/> 0.4±0.04</td><td rowspan="1" colspan="1">6</td></tr><tr><td rowspan="1" colspan="1">Wat Tam Wararam, Suratthani: (3571)</td><td rowspan="1" colspan="1">15</td><td rowspan="1" colspan="1">5.5–7.0<break/> 6.3±0.33</td><td rowspan="1" colspan="1">12.4–13.6<break/> 13.1±0.32</td><td rowspan="1" colspan="1">0.4–0.5<break/> 0.4±0.02</td><td rowspan="1" colspan="1">6</td></tr><tr><td rowspan="1" colspan="6"><italic><tp:taxon-name>Discartemon discamaximus</tp:taxon-name></italic> sp. n.</td></tr><tr><td rowspan="1" colspan="1">Tam Namphud, Phangnga: (6005, 6245)</td><td rowspan="1" colspan="1">5</td><td rowspan="1" colspan="1">4.7–5.0<break/> 4.9±0.10</td><td rowspan="1" colspan="1">12.4–13.6<break/> 14.3±0.49</td><td rowspan="1" colspan="1">0.3–0.4<break/> 0.3±0.02</td><td rowspan="1" colspan="1">7</td></tr><tr><td rowspan="1" colspan="1">Tam Kobe, Phangnga: (3669, 6197)</td><td rowspan="1" colspan="1">17</td><td rowspan="1" colspan="1">4.4–5.6<break/> 4.9±0.38</td><td rowspan="1" colspan="1">10.8–13.7<break/> 12.3±0.76</td><td rowspan="1" colspan="1">0.4–0.4<break/> 0.4±0.02</td><td rowspan="1" colspan="1">7</td></tr><tr><td rowspan="1" colspan="6"><italic><tp:taxon-name>Discartemon circulus</tp:taxon-name></italic> sp. n.</td></tr><tr><td rowspan="1" colspan="1">Tam Phannara, Nakhon Si Thammarat: (3665, 6246, 6262)</td><td rowspan="1" colspan="1">23</td><td rowspan="1" colspan="1">3.0–4.5<break/> 3.7±0.32</td><td rowspan="1" colspan="1">7.7–9.5<break/> 8.6±0.45</td><td rowspan="1" colspan="1">0.4–0.5<break/> 0.4±0.03</td><td rowspan="1" colspan="1">5½–6</td></tr><tr><td rowspan="1" colspan="6"><italic><tp:taxon-name>Discartemon deprima</tp:taxon-name></italic> sp. n.</td></tr><tr><td rowspan="1" colspan="1">Khao Hup Ta Hae, Prathiew, Chumphon: (3573, 6247)</td><td rowspan="1" colspan="1">7</td><td rowspan="1" colspan="1">2.5–3.4<break/> 2.9±0.30</td><td rowspan="1" colspan="1">8.2–10.3<break/> 9.1±0.72</td><td rowspan="1" colspan="1">0.3–0.3<break/> 0.3±0.02</td><td rowspan="1" colspan="1">5–5½</td></tr><tr><td rowspan="1" colspan="1">Ban Tam Thong, Prathiew, Chumphon: (6259)</td><td rowspan="1" colspan="1">5</td><td rowspan="1" colspan="1">3.1–3.8<break/> 3.5±0.27</td><td rowspan="1" colspan="1">9.5–11.2<break/> 10.1±0.68</td><td rowspan="1" colspan="1">0.3–0.3<break/> 0.3±0.01</td><td rowspan="1" colspan="1">5–5½</td></tr><tr><td rowspan="1" colspan="6"><italic><tp:taxon-name>Discartemon expandus</tp:taxon-name></italic> sp. n.</td></tr><tr><td rowspan="1" colspan="1">Klong Hoy, Suratthani: (3664, 6248)</td><td rowspan="1" colspan="1">16</td><td rowspan="1" colspan="1">3.6–4.3<break/> 4.0±0.30</td><td rowspan="1" colspan="1">8.2–10.9<break/> 9.9±0.84</td><td rowspan="1" colspan="1">0.4–0.5<break/> 0.4±0.03</td><td rowspan="1" colspan="1">5½–6</td></tr></tbody></table></table-wrap></tp:treatment-sec></tp:taxon-treatment>
