# Supplementary material for: Revision of the carnivorous snail genus Discartemon Pfeiffer, 1856, with description of twelve new species (Pulmonata, Streptaxidae)
Source: Zookeys. 2014 Apr 14;(401):45–107. doi: 10.3897/zookeys.401.7075 (PMC4023267; doi:10.3897/zookeys.401.7075)
Supplement: XML Treatment for Discartemon plussensis [file zookeys.401.7075-treatment12.xml]

<!DOCTYPE tp:taxon-treatment
  PUBLIC "-//TaxonX//DTD Taxonomic Treatment Publishing DTD v0 20100105//EN" "tax-treatment-NSO.dtd">
<tp:taxon-treatment xmlns:tp="http://www.plazi.org/taxpub"><tp:treatment-meta><mixed-citation publication-type="journal"><person-group><name><surname>Siriboon</surname><given-names>Thanit</given-names></name><name><surname>Sutcharit</surname><given-names>Chirasak</given-names></name><name><surname>Naggs</surname><given-names>Fred</given-names></name><name><surname>Rowson</surname><given-names>Ben</given-names></name><name><surname>Panha</surname><given-names>Somsak</given-names></name></person-group><article-title>Revision of the carnivorous snail genus <italic>Discartemon</italic> Pfeiffer, 1856, with description of twelve new species (Pulmonata, Streptaxidae)</article-title><source>Zookeys</source><day>14</day><month>4</month><year>2014</year><volume>2014</volume><issue>401</issue><fpage>45</fpage><lpage>107</lpage><pub-id pub-id-type="doi">10.3897/zookeys.401.7075</pub-id></mixed-citation></tp:treatment-meta><tp:nomenclature><label>11.</label><tp:taxon-name>
                            <tp:taxon-name-part taxon-name-part-type="genus">Discartemon</tp:taxon-name-part>
                            <tp:taxon-name-part taxon-name-part-type="species">plussensis</tp:taxon-name-part>
                            <object-id xmlns:xlink="http://www.w3.org/1999/xlink" xlink:type="simple">http://species-id.net/wiki/Discartemon_plussensis</object-id>
                        </tp:taxon-name><tp:taxon-authority>(Morgan, 1885)</tp:taxon-authority><xref ref-type="fig" rid="F6">Figs 6A, B</xref><xref ref-type="fig" rid="F23">, 23</xref><xref ref-type="table" rid="T2">, Table 2</xref><tp:nomenclature-citation-list><tp:nomenclature-citation><tp:taxon-name>Streptaxis plussensis</tp:taxon-name><comment> Morgan, 1885a [Jan.]: 68. Type locality: Mont Tchéhèl, dans la Vallée de la rivière Pluss. <xref ref-type="bibr" rid="B33">Morgan 1885b</xref> [Aug.]: 371, 372, pl. 5, fig. 1. <xref ref-type="bibr" rid="B57">Tryon 1885</xref>: 251. <xref ref-type="bibr" rid="B27">Möllendorff 1887</xref>: 299, 300. <xref ref-type="bibr" rid="B56">Tenison-Woods 1888</xref>: 1009. <xref ref-type="bibr" rid="B28">Möllendorff 1891</xref>: 330, 331. <xref ref-type="bibr" rid="B17">Gude 1903</xref>: 226.</comment></tp:nomenclature-citation><tp:nomenclature-citation><tp:taxon-name>Odontartemon (Discartemon) plussensis</tp:taxon-name><comment> – <xref ref-type="bibr" rid="B20">Kobelt 1906</xref>: 99, pl. 54, figs 12–14. <xref ref-type="bibr" rid="B21">Kobelt 1910</xref>: 150.</comment></tp:nomenclature-citation><tp:nomenclature-citation><tp:taxon-name>Discartemon plussensis</tp:taxon-name><comment> – <xref ref-type="bibr" rid="B4">Benthem Jutting 1954</xref>: 79, fig. 2. <xref ref-type="bibr" rid="B5">Benthem Jutting 1959</xref>: 168. <xref ref-type="bibr" rid="B43">Richardson 1988</xref>: 184. <xref ref-type="bibr" rid="B25">Maassen 2001</xref>: 87, 88.</comment></tp:nomenclature-citation></tp:nomenclature-citation-list></tp:nomenclature><tp:treatment-sec sec-type="Material examined"><title>Material examined.</title><p>Perak, Malaysia NHMUK 1939.4.13.22 (1 shell; <xref ref-type="fig" rid="F6">Fig. 6A</xref>). Sungei Siput, Perak, Malaysia: NMW 1955.158.25253 (13 shells). RMNH Kaumans Reg. 598 (3 shells). Hot Springs, Tanjung Rambutan, Perak, Mlaysia: RMNH Drijver Coll. (1 shell). Yan Tao San, Perak, Malaysia: CUMZ 6008. Ipoh, Perak, Malaysia (<named-content xmlns:xlink="http://www.w3.org/1999/xlink" content-type="dwc:verbatimCoordinates" xlink:type="simple">4°36'34.6"N, 101°6'49.9"E</named-content>): CUMZ 6009 (<xref ref-type="fig" rid="F6">Fig. 6B</xref>; <xref ref-type="fig" rid="F3">3</xref> shells).</p><fig id="F3" position="float" orientation="portrait"><label>Figure 3.</label><caption><p>Living snails. <bold>A</bold> <italic><tp:taxon-name>Discartemon epipedis</tp:taxon-name></italic> sp. n. paratype CUMZ 6215 (shell width about 9 mm) <bold>B</bold> <italic><tp:taxon-name>Discartemon flavacandida</tp:taxon-name></italic> sp. n. paratype CUMZ 6216 (shell width about 12 mm)<bold>C</bold> <italic><tp:taxon-name>Discartemon roebeleni</tp:taxon-name></italic> topotype CUMZ 6217 (shell width about 9 mm) <bold>D</bold> <italic><tp:taxon-name>Discartemon kotanensis</tp:taxon-name></italic> sp. n. paratype CUMZ 6230 (shell width about 9 mm) <bold>E</bold> <italic><tp:taxon-name>Discartemon megalostraka</tp:taxon-name></italic> sp. n. CUMZ 6233, from Phangnga (shell width about 12 mm), and <bold>F</bold> <italic><tp:taxon-name>Discartemon triancus</tp:taxon-name></italic> sp. n. paratype CUMZ 6236 (shell width about 7 mm).</p></caption><graphic xmlns:xlink="http://www.w3.org/1999/xlink" xlink:href="zookeys-401-045-g003.jpg" position="float" orientation="portrait" xlink:type="simple"/></fig><fig id="F4" position="float" orientation="portrait"><label>Figure 4.</label><caption><p>Shells of Group I: <italic><tp:taxon-name>Discartemon discus</tp:taxon-name></italic>-group. <bold>A–C</bold> <italic><tp:taxon-name>Discartemon discus</tp:taxon-name></italic> <bold>A</bold> holotype NHMUK 20130684 <bold>B</bold> lectotype SMF 108534 of “<italic><tp:taxon-name>Streptaxis paradiscus</tp:taxon-name></italic> Möllendorff, 1900”, and <bold>C</bold> specimen CUMZ 6001, from Vietnam with apertural dentition <bold>D</bold> <italic><tp:taxon-name>Discartemon planus</tp:taxon-name></italic> specimen NMW 1955.158.25252, from Sulawesi, Indonesia <bold>E, F</bold> <italic><tp:taxon-name>Discartemon sykesi</tp:taxon-name></italic> <bold>E</bold> paratype NMW 1955.158.25257, and <bold>F</bold> paratype NHMUK 1937.7.9.11 <bold>G</bold> <italic><tp:taxon-name>Discartemon nummus</tp:taxon-name></italic> CUMZ 3594, from Patthalung with apertural dentition <bold>H</bold> <italic><tp:taxon-name>Discartemon khaosokensis</tp:taxon-name></italic> holotype CUMZ 6242 with apertural dentition <bold>I, J</bold> <italic><tp:taxon-name>Discartemon discadentus</tp:taxon-name></italic> sp. n. <bold>I</bold> holotype CUMZ 6244 with apertural dentition, and <bold>J</bold> paratype CUMZ 6209.</p></caption><graphic xmlns:xlink="http://www.w3.org/1999/xlink" xlink:href="zookeys-401-045-g004.jpg" position="float" orientation="portrait" xlink:type="simple"/></fig><fig id="F5" position="float" orientation="portrait"><label>Figure 5.</label><caption><p>Shells of Group I: <italic><tp:taxon-name>Discartemon discus</tp:taxon-name></italic>-group. <bold>A, B</bold> <italic><tp:taxon-name>Discartemon discamaximus</tp:taxon-name></italic> sp. n. <bold>A</bold> holotype CUMZ 6245 with apertural dentition, and <bold>B</bold> paratype CUMZ 6005 <bold>C, D</bold> <italic><tp:taxon-name>Discartemon circulus</tp:taxon-name></italic> sp. n. <bold>C</bold> holotype CUMZ 6246 with apertural dentition, and <bold>D</bold> paratype CUMZ 3665 <bold>E, F</bold> <italic><tp:taxon-name>Discartemon deprima</tp:taxon-name></italic> sp. n. <bold>E</bold> holotype CUMZ 6247 with apertural dentition, and <bold>F</bold> paratype CUMZ 3573 <bold>G, H</bold> <italic><tp:taxon-name>Discartemon expandus</tp:taxon-name></italic> sp. n. <bold>G</bold> holotype CUMZ 6248 with apertural dentition, and <bold>H</bold> paratype CUMZ 3664.</p></caption><graphic xmlns:xlink="http://www.w3.org/1999/xlink" xlink:href="zookeys-401-045-g005.jpg" position="float" orientation="portrait" xlink:type="simple"/></fig><fig id="F6" position="float" orientation="portrait"><label>Figure 6.</label><caption><p>Shells of Group II: <italic><tp:taxon-name>Discartemon plussensis</tp:taxon-name></italic>-group. <bold>A, B</bold> <italic><tp:taxon-name>Discartemon plussensis</tp:taxon-name></italic> <bold>A</bold> specimen NHMUK 1939.4.13.22, from Perak, Malaysia, and <bold>B</bold> topotype CUMZ 6009 with apertural dentition <bold>C, D</bold> <italic><tp:taxon-name>Discartemon hypocrites</tp:taxon-name></italic> <bold>C</bold> holotype ZMA 3.34.017, and <bold>D</bold> topotype CUMZ 6011 with apertural dentition <bold>E, F</bold> <italic><tp:taxon-name>Discartemon leptoglyphus</tp:taxon-name></italic> <bold>E</bold> holotype ZMA 3.54.019, and <bold>F</bold> specimen CUMZ 6007, from Ipoh, Perak, Malaysia with apertural dentition <bold>G, H</bold> <italic><tp:taxon-name>Discartemon platymorphus</tp:taxon-name></italic> <bold>G</bold> holotype ZMA 3.54.022, and <bold>H</bold> paratype ZMA 3.54.023.</p></caption><graphic xmlns:xlink="http://www.w3.org/1999/xlink" xlink:href="zookeys-401-045-g006.jpg" position="float" orientation="portrait" xlink:type="simple"/></fig><table-wrap id="T2" position="float" orientation="portrait"><label>Table 2.</label><caption><p>Shell measurements of <italic><tp:taxon-name>Discartemon</tp:taxon-name></italic> spp (<italic><tp:taxon-name>Discartemon plussensis</tp:taxon-name></italic>-group). Specimen collections and catalogue numbers indicated in parentheses.</p></caption><table><tbody><tr><th rowspan="2" colspan="1">Species and locality and CUMZ nos</th><th rowspan="2" colspan="1">No. of specimens</th><th rowspan="1" colspan="3">Ranges, mean ± S.D. in mm of:</th><th rowspan="2" colspan="1">Number of whorls</th></tr><tr><th rowspan="1" colspan="1">Shell height</th><th rowspan="1" colspan="1">Shell width</th><th rowspan="1" colspan="1">H/W ratio</th></tr><tr><td rowspan="1" colspan="6"><italic><tp:taxon-name>Discartemon plussensis</tp:taxon-name></italic> (Morgan, 1885)</td></tr><tr><td rowspan="1" colspan="1">Yan Tao San, Perak, Malaysia: (6008)</td><td rowspan="1" colspan="1">24</td><td rowspan="1" colspan="1">3.0–3.8<break/> 3.4±0.22</td><td rowspan="1" colspan="1">5.8–7.5<break/> 6.6±0.45</td><td rowspan="1" colspan="1">0.4–0.6<break/> 0.5±0.03</td><td rowspan="1" colspan="1">5½–6</td></tr><tr><td rowspan="1" colspan="1">Ipoh, Perak, Malaysia: (6009)</td><td rowspan="1" colspan="1">3</td><td rowspan="1" colspan="1">2.9–3.3<break/> 3.0±0.23</td><td rowspan="1" colspan="1">5.6–6.2<break/> 6.0±0.36</td><td rowspan="1" colspan="1">0.5–0.5<break/> 0.5±0.04</td><td rowspan="1" colspan="1">5½–6</td></tr><tr><td rowspan="1" colspan="6"><italic><tp:taxon-name>Discartemon hypocrites</tp:taxon-name></italic> Benthem Jutting, 1954</td></tr><tr><td rowspan="1" colspan="1">Gaplu Bukit, Perlis, Malaysia: (6198)</td><td rowspan="1" colspan="1">4</td><td rowspan="1" colspan="1">2.8–3.0<break/> 2.9±0.08</td><td rowspan="1" colspan="1">6.5–7.3<break/> 6.9±0.41</td><td rowspan="1" colspan="1">0.4–0.4<break/> 0.4±0.02</td><td rowspan="1" colspan="1">5–5½</td></tr><tr><td rowspan="1" colspan="6"><italic><tp:taxon-name>Discartemon leptoglyphus</tp:taxon-name></italic> Benthem Jutting, 1954</td></tr><tr><td rowspan="1" colspan="1">Lost World, Perak, Malaysia: (6007, 6260)</td><td rowspan="1" colspan="1">15</td><td rowspan="1" colspan="1">2.7–3.1<break/> 2.9±0.13</td><td rowspan="1" colspan="1">6.8–8.0<break/> 7.2±0.30</td><td rowspan="1" colspan="1">0.4–0.4<break/> 0.4±0.02</td><td rowspan="1" colspan="1">5–5½</td></tr><tr><td rowspan="1" colspan="1">Ampang Baru, Ipoh, Perak, Malaysia: (6010)</td><td rowspan="1" colspan="1">3</td><td rowspan="1" colspan="1">2.9–3.2<break/> 3.1±0.13</td><td rowspan="1" colspan="1">6.6–7.5<break/> 7.0±0.41</td><td rowspan="1" colspan="1">0.4–0.5<break/> 0.4±0.02</td><td rowspan="1" colspan="1">5–5½</td></tr><tr><td rowspan="1" colspan="6"><italic><tp:taxon-name>Discartemon afthonodontia</tp:taxon-name></italic> sp. n.</td></tr><tr><td rowspan="1" colspan="1">Tam Phitsadan, Chumphon: (4206, 6019, 6249)</td><td rowspan="1" colspan="1">29</td><td rowspan="1" colspan="1">3.9–5.4<break/> 4.7±0.35</td><td rowspan="1" colspan="1">8.3–9.6<break/> 9.0±0.29</td><td rowspan="1" colspan="1">0.4–0.6<break/> 0.5±0.04</td><td rowspan="1" colspan="1">6</td></tr><tr><td rowspan="1" colspan="1">Tam Khao Phlu, Chumphon: (3581, 3666)</td><td rowspan="1" colspan="1">31</td><td rowspan="1" colspan="1">3.4–4.4<break/> 3.9±0.26</td><td rowspan="1" colspan="1">7.0–8.4<break/> 7.9±0.31</td><td rowspan="1" colspan="1">0.4–0.6<break/> 0.5±0.03</td><td rowspan="1" colspan="1">6</td></tr><tr><td rowspan="1" colspan="1">Khao Maeo, Chumphon: (3589)</td><td rowspan="1" colspan="1">13</td><td rowspan="1" colspan="1">3.6–4.3<break/> 3.9±0.20</td><td rowspan="1" colspan="1">7.3–8.1<break/> 7.8±0.23</td><td rowspan="1" colspan="1">0.4–0.5<break/> 0.5±0.02</td><td rowspan="1" colspan="1">6</td></tr><tr><td rowspan="1" colspan="1">Wat Tam Phru-Takien, Chumphon: (6016)</td><td rowspan="1" colspan="1">6</td><td rowspan="1" colspan="1">4.2–5.0<break/> 4.6±0.25</td><td rowspan="1" colspan="1">6.7–7.6<break/> 7.3±0.26</td><td rowspan="1" colspan="1">0.5–0.6<break/> 0.6±0.03</td><td rowspan="1" colspan="1">6</td></tr><tr><td rowspan="1" colspan="1">Wat Uthai Tam, Chumphon: (6261)</td><td rowspan="1" colspan="1">28</td><td rowspan="1" colspan="1">4.0–5.3<break/> 4.8±0.32</td><td rowspan="1" colspan="1">7.8–9.1<break/> 8.3±0.32</td><td rowspan="1" colspan="1">0.5–0.6<break/> 0.6±0.03</td><td rowspan="1" colspan="1">6</td></tr><tr><td rowspan="1" colspan="1">Bang Saphan Noi, Prachuap Khirikhan: (3588)</td><td rowspan="1" colspan="1">7</td><td rowspan="1" colspan="1">4.6–6.1<break/> 5.2±0.33</td><td rowspan="1" colspan="1">6.8–8.5<break/> 7.6±0.50</td><td rowspan="1" colspan="1">0.5–0.7<break/> 0.6±0.05</td><td rowspan="1" colspan="1">6</td></tr><tr><td rowspan="1" colspan="1">Wat Tam Khao Marong, Prachuap Khirikhan: (6014)</td><td rowspan="1" colspan="1">17</td><td rowspan="1" colspan="1">4.2–5.0<break/> 4.6±0.25</td><td rowspan="1" colspan="1">6.7–7.6<break/> 7.3±0.26</td><td rowspan="1" colspan="1">0.6–0.7<break/> 0.6±0.02</td><td rowspan="1" colspan="1">6</td></tr><tr><td rowspan="1" colspan="6"><italic><tp:taxon-name>Discartemon epipedis</tp:taxon-name></italic> sp. n.</td></tr><tr><td rowspan="1" colspan="1">Gua Matu Madu, Kelantan, Malaysia: (6020, 6250)</td><td rowspan="1" colspan="1">20</td><td rowspan="1" colspan="1">4.1–5.2<break/> 4.5±0.25</td><td rowspan="1" colspan="1">8.2–9.1<break/> 8.6±0.24</td><td rowspan="1" colspan="1">0.5–0.6<break/> 0.5±0.04</td><td rowspan="1" colspan="1">6</td></tr><tr><td rowspan="1" colspan="6"><italic><tp:taxon-name>Discartemon flavacandida</tp:taxon-name></italic> sp. n.</td></tr><tr><td rowspan="1" colspan="1">Tam Phra Khayang, Ranong: (3574, 3576, 3675, 3676, 4214, 6006, 6251)</td><td rowspan="1" colspan="1">130</td><td rowspan="1" colspan="1">4.6–6.0<break/> 5.2±0.36</td><td rowspan="1" colspan="1">10.1–12.9<break/> 11.2±0.51</td><td rowspan="1" colspan="1">0.4–0.5<break/> 0.5±0.03</td><td rowspan="1" colspan="1">6–6½</td></tr></tbody></table></table-wrap></tp:treatment-sec><tp:treatment-sec sec-type="Remarks"><title>Remarks.</title><p>The original descriptions included informative figures (<xref ref-type="bibr" rid="B32">Morgan 1885a</xref>, <xref ref-type="bibr" rid="B33">b</xref>), and subsequently <xref ref-type="bibr" rid="B4">Benthem Jutting (1954</xref>: fig. 2) published excellent figures of topotype specimens. These allow unambiguous recognition of this species. Shell depressed-heliciform with a flattened spire. Shell surface with transverse ridges that diminish below periphery and varices present; following whorls regularly coiled. Last whorl rounded and regularly expanded; umbilicus widely open and deep. Aperture triangular with sinulus, and apertural dentition with one parietal and one palatal lamella (<xref ref-type="fig" rid="F6">Fig. 6B</xref>).</p><p>Compared with <italic><tp:taxon-name>Discartemon leptoglyphus</tp:taxon-name></italic> and <italic><tp:taxon-name>Discartemon plussensis</tp:taxon-name></italic>, it differs in its smaller shell, with transverse ridges that diminish below periphery, last whorl rounded and more inflated, and sinulus present.</p></tp:treatment-sec><tp:treatment-sec><!--Section generated to contain objects referenced in tp:taxon-treatment.--><fig id="F23" position="float" orientation="portrait"><label>Figure 23.</label><caption><p>Approximate locations of the type locality of <italic><tp:taxon-name>Discartemon</tp:taxon-name></italic> species. (1) <italic><tp:taxon-name>Discartemon discus</tp:taxon-name></italic>, (2) <italic><tp:taxon-name>Discartemon planus</tp:taxon-name></italic>, (3) <italic><tp:taxon-name>Discartemon sykesi</tp:taxon-name></italic>, (4) <italic><tp:taxon-name>Discartemon nummus</tp:taxon-name></italic>, (5) <italic><tp:taxon-name>Discartemon khaosokensis</tp:taxon-name></italic>, (6) <italic><tp:taxon-name>Discartemon discadentus</tp:taxon-name></italic> sp. n., (7) <italic><tp:taxon-name>Discartemon discamaximus</tp:taxon-name></italic> sp. n., (8) <italic><tp:taxon-name>Discartemon circulus</tp:taxon-name></italic> sp. n., (9) <italic><tp:taxon-name>Discartemon deprima</tp:taxon-name></italic> sp. n., (10) <italic><tp:taxon-name>Discartemon expandus</tp:taxon-name></italic> sp. n., (11) <italic><tp:taxon-name>Discartemon plussensis</tp:taxon-name></italic>, (12) <italic><tp:taxon-name>Discartemon hypocrites</tp:taxon-name></italic>, (13) <italic><tp:taxon-name>Discartemon leptoglyphus</tp:taxon-name></italic>, (14) <italic><tp:taxon-name>Discartemon platymorphus</tp:taxon-name></italic>, (15) <italic><tp:taxon-name>Discartemon afthonodontia</tp:taxon-name></italic> sp. n., (16) <italic><tp:taxon-name>Discartemon epipedis</tp:taxon-name></italic> sp. n., (17) <italic><tp:taxon-name>Discartemon flavacandida</tp:taxon-name></italic> sp. n., (18) <italic><tp:taxon-name>Discartemon lemyrei</tp:taxon-name></italic>, (19) <italic><tp:taxon-name>Discartemon roebeleni</tp:taxon-name></italic>, (20) <italic><tp:taxon-name>Discartemon collingei</tp:taxon-name></italic>, (21) <italic><tp:taxon-name>Discartemon stenostomus</tp:taxon-name></italic>, (22) <italic><tp:taxon-name>Discartemon sangkarensis</tp:taxon-name></italic>, (23) <italic><tp:taxon-name>Discartemon vandermeermohri</tp:taxon-name></italic>, (24) <italic><tp:taxon-name>Discartemon kotanensis</tp:taxon-name></italic> sp. n., (25) <italic><tp:taxon-name>Discartemon megalostraka</tp:taxon-name></italic> sp. n., (26) <italic><tp:taxon-name>Discartemon triancus</tp:taxon-name></italic> sp. n., and (27) <italic><tp:taxon-name>Discartemon conicus</tp:taxon-name></italic> sp. n.</p></caption><graphic xmlns:xlink="http://www.w3.org/1999/xlink" xlink:href="zookeys-401-045-g023.jpg" position="float" orientation="portrait" xlink:type="simple"/></fig></tp:treatment-sec><ref-list><ref id="B33"><mixed-citation xmlns:xlink="http://www.w3.org/1999/xlink" xlink:type="simple"><person-group><name name-style="western"><surname>Morgan</surname><given-names>J de</given-names></name></person-group> (<year>1885b</year>) <article-title>Mollusques terrestres et fluviatiles du royaume de Pérak.</article-title><source>Bulletin de la Société Zoologique de France</source><volume>10</volume>: <fpage>353</fpage>-<lpage>428</lpage></mixed-citation></ref><ref id="B57"><mixed-citation xmlns:xlink="http://www.w3.org/1999/xlink" xlink:type="simple"><person-group><name name-style="western"><surname>Tryon</surname><given-names>GW Jr.</given-names></name></person-group> (<year>1885</year>) <source>Manual of Conchology, Structure and Systematic, with Illustrations of the Species</source>. <volume>Volume 1</volume>. <publisher-name>The Academy of Natural Science of Philadelphia</publisher-name>, <size units="page">364 pp</size>. doi: <ext-link ext-link-type="doi" xlink:href="10.5962/bhl.title.6534" xlink:type="simple">10.5962/bhl.title.6534</ext-link></mixed-citation></ref><ref id="B27"><mixed-citation xmlns:xlink="http://www.w3.org/1999/xlink" xlink:type="simple"><person-group><name name-style="western"><surname>Möllendorff</surname><given-names>OF von</given-names></name></person-group> (<year>1887</year>) <article-title>Landshells of Perak.</article-title><source>Journal of the Asiatic Society of Bengal</source><volume>55</volume>: <fpage>299</fpage>-<lpage>316</lpage>.</mixed-citation></ref><ref id="B56"><mixed-citation xmlns:xlink="http://www.w3.org/1999/xlink" xlink:type="simple"><person-group><name name-style="western"><surname>Tenison-Woods</surname><given-names>RJE</given-names></name></person-group> (<year>1888</year>) <article-title>Malaysian land and freshwater Mollusca.</article-title><source>Proceedings of the Linnean Scoiety of New South Wales</source> (<series>Series 2</series>) <volume>3</volume>: <fpage>1003</fpage>–<lpage>1095</lpage>.</mixed-citation></ref><ref id="B28"><mixed-citation xmlns:xlink="http://www.w3.org/1999/xlink" xlink:type="simple"><person-group><name name-style="western"><surname>Möllendorff</surname><given-names>OF von</given-names></name></person-group> (<year>1891</year>) <article-title>On the land and freshwater shells of Perak.</article-title><source>Proceedings of the Zoological Society of London</source><volume>1891</volume>: <fpage>330</fpage>-<lpage>348</lpage>.</mixed-citation></ref><ref id="B17"><mixed-citation xmlns:xlink="http://www.w3.org/1999/xlink" xlink:type="simple"><person-group><name name-style="western"><surname>Gude</surname><given-names>GK</given-names></name></person-group> (<year>1903</year>) <article-title>A synopsis of the genus <italic>Streptaxis</italic> and its allies.</article-title><source>Proceedings of the Malacological Society of London</source><volume>5</volume>: <fpage>201</fpage>-<lpage>244</lpage>.</mixed-citation></ref><ref id="B20"><mixed-citation xmlns:xlink="http://www.w3.org/1999/xlink" xlink:type="simple"><person-group><name name-style="western"><surname>Kobelt</surname><given-names>W</given-names></name></person-group> (<year>1905–1906</year>) <article-title>Die Raublungenschnecken (Agnatha). Zweite Abtheilung: Streptaxidae und Daudebardiidae.</article-title><source>Systematisches Conchylien- Cabinet von Martini und Chemnitz</source>. 1 (12b) (2): <fpage>1</fpage>–<lpage>96</lpage>, pls 42–59 [1905]; <fpage>97</fpage>–<lpage>211</lpage>, pls 60–71 [1906].</mixed-citation></ref><ref id="B21"><mixed-citation xmlns:xlink="http://www.w3.org/1999/xlink" xlink:type="simple"><person-group><name name-style="western"><surname>Kobelt</surname><given-names>W</given-names></name></person-group> (<year>1910</year>) <article-title/><source>Jahrbücher des Nassauischen Vereins für Naturkunde</source><volume>63</volume>: <fpage>138</fpage>-<lpage>196</lpage>.</mixed-citation></ref><ref id="B4"><mixed-citation xmlns:xlink="http://www.w3.org/1999/xlink" xlink:type="simple"><person-group><name name-style="western"><surname>Benthem Jutting</surname><given-names>WSS van</given-names></name></person-group> (<year>1954</year>) <article-title>The Malayan Streptaxidae of the genera <italic>Discartemon</italic> and <italic>Oophana</italic>.</article-title><source>Bulletin of the Raffles Museum</source><volume>25</volume>: <fpage>71</fpage>-<lpage>106</lpage>.</mixed-citation></ref><ref id="B5"><mixed-citation xmlns:xlink="http://www.w3.org/1999/xlink" xlink:type="simple"><person-group><name name-style="western"><surname>Benthem Jutting</surname><given-names>WSS van</given-names></name></person-group> (<year>1959</year>) <article-title>Catalogue of the non-marine Mollusca of Sumatra and of its satellite islands.</article-title><source>Beaufortia</source><volume>7</volume>: <fpage>41</fpage>-<lpage>191</lpage>.</mixed-citation></ref><ref id="B43"><mixed-citation xmlns:xlink="http://www.w3.org/1999/xlink" xlink:type="simple"><person-group><name name-style="western"><surname>Richardson</surname><given-names>L</given-names></name></person-group> (<year>1988</year>) <article-title>Streptaxacea: Catalog of species, Part I, Streptaxidae.</article-title><source>Tryonia</source><volume>16</volume>: <fpage>1</fpage>-<lpage>326</lpage>.</mixed-citation></ref><ref id="B25"><mixed-citation xmlns:xlink="http://www.w3.org/1999/xlink" xlink:type="simple"><person-group><name name-style="western"><surname>Maassen</surname><given-names>WJM</given-names></name></person-group> (<year>2001</year>) <article-title>A preliminary checklist of the non-marine Molluscs of West-Malaysia. “A handlist”.</article-title><source>De Kreukel, Extra Editie</source><volume>2001</volume>: <fpage>1</fpage>-<lpage>155</lpage>.</mixed-citation></ref><ref id="B32"><mixed-citation xmlns:xlink="http://www.w3.org/1999/xlink" xlink:type="simple"><person-group><name name-style="western"><surname>Morgan</surname><given-names>J de</given-names></name></person-group> (<year>1885a</year>) <article-title>Quelques espèces nouvelles de mollusques terrestres recueillis dans la peninsula malaise.</article-title><source>Le Naturaliste</source><volume>7</volume>: <lpage>68</lpage>.</mixed-citation></ref></ref-list></tp:taxon-treatment>
