# Supplementary material for: Revision of the carnivorous snail genus Discartemon Pfeiffer, 1856, with description of twelve new species (Pulmonata, Streptaxidae)
Source: Zookeys. 2014 Apr 14;(401):45–107. doi: 10.3897/zookeys.401.7075 (PMC4023267; doi:10.3897/zookeys.401.7075)
Supplement: XML Treatment for Discartemon hypocrites [file zookeys.401.7075-treatment13.xml]

<!DOCTYPE tp:taxon-treatment
  PUBLIC "-//TaxonX//DTD Taxonomic Treatment Publishing DTD v0 20100105//EN" "tax-treatment-NSO.dtd">
<tp:taxon-treatment xmlns:tp="http://www.plazi.org/taxpub"><tp:treatment-meta><mixed-citation publication-type="journal"><person-group><name><surname>Siriboon</surname><given-names>Thanit</given-names></name><name><surname>Sutcharit</surname><given-names>Chirasak</given-names></name><name><surname>Naggs</surname><given-names>Fred</given-names></name><name><surname>Rowson</surname><given-names>Ben</given-names></name><name><surname>Panha</surname><given-names>Somsak</given-names></name></person-group><article-title>Revision of the carnivorous snail genus <italic>Discartemon</italic> Pfeiffer, 1856, with description of twelve new species (Pulmonata, Streptaxidae)</article-title><source>Zookeys</source><day>14</day><month>4</month><year>2014</year><volume>2014</volume><issue>401</issue><fpage>45</fpage><lpage>107</lpage><pub-id pub-id-type="doi">10.3897/zookeys.401.7075</pub-id></mixed-citation></tp:treatment-meta><tp:nomenclature><label>12.</label><tp:taxon-name>
                            <tp:taxon-name-part taxon-name-part-type="genus">Discartemon</tp:taxon-name-part>
                            <tp:taxon-name-part taxon-name-part-type="species">hypocrites</tp:taxon-name-part>
                            <object-id xmlns:xlink="http://www.w3.org/1999/xlink" xlink:type="simple">http://species-id.net/wiki/Discartemon_hypocrites</object-id>
                        </tp:taxon-name><tp:taxon-authority>Benthem Jutting, 1954</tp:taxon-authority><xref ref-type="fig" rid="F2">Figs 2D</xref><xref ref-type="fig" rid="F6">, 6C, D</xref><xref ref-type="fig" rid="F12">, 12C, D</xref><xref ref-type="fig" rid="F18">, 18A–E</xref><xref ref-type="fig" rid="F22">, 22C</xref><xref ref-type="fig" rid="F23">, 23</xref><xref ref-type="table" rid="T2">, Table 2</xref><tp:nomenclature-citation-list><tp:nomenclature-citation><tp:taxon-name>Discartemon hypocrites</tp:taxon-name><comment> Benthem Jutting, 1954: 92–94, fig. 8. Type locality: Bukit Chuping, Perlis, Malaysia. <xref ref-type="bibr" rid="B5">Benthem Jutting 1959</xref>: 168. <xref ref-type="bibr" rid="B43">Richardson 1988</xref>: 183. <xref ref-type="bibr" rid="B25">Maassen 2001</xref>: 87.</comment></tp:nomenclature-citation><!--PageBreak--></tp:nomenclature-citation-list></tp:nomenclature><tp:treatment-sec sec-type="Material examined"><title>Material examined.</title><p>Holotype ZMA 3.34.017 (<xref ref-type="fig" rid="F6">Fig. 6C</xref>). Paratypes: ZMA 3.54.018 (5 shells). Bukit Chuping, Perlis, Malaysia (<named-content xmlns:xlink="http://www.w3.org/1999/xlink" content-type="dwc:verbatimCoordinates" xlink:type="simple">6°29'36.2"N, 100°15'53.2"E</named-content>): CUMZ 6011 (2 shells; <xref ref-type="fig" rid="F6">Fig. 6D</xref>). Guplu Bukit, Perlis, Malaysia: CUMZ 6198. Kaki Bukit, Perlis, Malaysia: CUMZ 6199 (1 specimen in ethanol; <xref ref-type="fig" rid="F2">Figs 2D</xref>, <xref ref-type="fig" rid="F12">12C, D</xref>, <xref ref-type="fig" rid="F18">18A–E</xref>, <xref ref-type="fig" rid="F22">22C</xref>).</p></tp:treatment-sec><tp:treatment-sec sec-type="Description"><title>Description.</title><p><bold>Shell.</bold> Shell depressed-heliciform, white and semi-transparent; whorls 5–5½, spire only slightly convex with distinct suture. Shell surface glossy with thin transverse ridges that diminish below periphery; varices present. Whorls regularly coiled; last whorl rounded, regularly expanded; umbilicus very wide, deep and showing all preceding whorls. Aperture triangular; peristome discontinuous, thickened, expanded and reflected. Apertural dentition with one sinuous parietal, one palatal, one columellar and one supracolumellar lamella (<xref ref-type="fig" rid="F6">Fig. 6C</xref>).</p><p><bold>Radula.</bold> Each row consists of 43 teeth with formula (21)-1-(21). Central tooth very small and triangular with a pointed cusp. Lateral and marginal teeth undifferentiated, unicuspid and lanceolate. Latero-marginal teeth gradually reduce in size, with outermost teeth much smaller and shorter than inner teeth (<xref ref-type="fig" rid="F22">Fig. 22C</xref>).</p><p><bold>Genital organs.</bold> Atrium (at) long and thick. Proximal penis (p) with short and stout penial appendix (pa) about two-thirds of penis length; distal penis slender (<xref ref-type="fig" rid="F12">Fig. 12C</xref>). Penial sheath retractor muscle (psr) very thin, originating at genital orifice wall and inserting distally on penial sheath (<xref ref-type="fig" rid="F12">Fig. 12C</xref>). Vas deferens (vd) passes through about a quarter of penial sheath length before entering into penis distally (<xref ref-type="fig" rid="F12">Fig. 12D</xref>). Penial retractor muscle (pr) thin and very long, inserting at penis and vas deferens junction.</p><p>Internal wall of atrium generally smooth with numerous atrial pores (<xref ref-type="fig" rid="F18">Fig. 18A</xref>). Penial wall with dense and brownish penial hooks, about 4 hooks/200 µm<sup>2</sup> (<xref ref-type="fig" rid="F18">Fig. 18B</xref>). Hooks located on laterally-flattened penial papillae (pp), which are separated by thin reticulated folds. Penial hooks very small (&lt; 0.01 mm in length), expanded at base, pointed at tip and curved towards genital orifice (<xref ref-type="fig" rid="F18">Fig. 18C, D</xref>).</p><p>Vagina (v) short. Gametolytic duct (gd) enlarged and stout at base, and suddenly tapering to small and long tube extending as far as albumin gland; gametolytic sac (gs) ovate. Free oviduct (fo) proximally large with equivalent diameter to vagina, tapering to smaller tube distally. Oviduct (ov) enlarged and folded; prostate gland inconspicuous and bound to oviduct. Talon (ta) small, short and club shaped. Hermaphroditic duct (hd) bearing long and thick seminal vesicle (sv) about one and half times longer than the length from talon to branching point of seminal vesicle (<xref ref-type="fig" rid="F12">Fig. 12C</xref>).</p><p>Vaginal wall with reticulated vaginal folds (<xref ref-type="fig" rid="F18">Fig. 18E</xref>).</p></tp:treatment-sec><tp:treatment-sec sec-type="Distribution"><title>Distribution.</title><p>This species is known from several limestone hills in Perlis, Malaysia.</p></tp:treatment-sec><tp:treatment-sec sec-type="Remarks"><title>Remarks.</title><p><italic><tp:taxon-name>Discartemon hypocrites</tp:taxon-name></italic> can be distinguished from <italic><tp:taxon-name>Discartemon plussensis</tp:taxon-name></italic>, <italic><tp:taxon-name>Discartemon leptoglyphus</tp:taxon-name></italic> and <italic><tp:taxon-name>Discartemon platymorphus</tp:taxon-name></italic> by the apertural dentition with one sinuous parietal, one columellar, and one supracolumellar lamella. The latter three species exhibit one straight parietal and one palatal lamella. In addition, <italic><tp:taxon-name>Discartemon plussensis</tp:taxon-name></italic> has a lower spire, an inflated last whorl and a sinulus; <italic><tp:taxon-name>Discartemon leptoglyphus</tp:taxon-name></italic> has transverse ridges over the entire shell; and <italic><tp:taxon-name>Discartemon platymorphus</tp:taxon-name></italic> has a larger shell and lower spire. <italic><tp:taxon-name>Discartemon hypocrites</tp:taxon-name></italic> also differs from <italic><tp:taxon-name>Discartemon leptoglyphus</tp:taxon-name></italic> in having a slender penis with short and stout penial appendix, the vas deferens passing through about a quarter of penial sheath length, the pointed penial hooks located on laterally-flattened penial papillae, and the vagina having reticulated folds.</p><!--PageBreak--></tp:treatment-sec><tp:treatment-sec><!--Section generated to contain objects referenced in tp:taxon-treatment.--><fig id="F2" position="float" orientation="portrait"><label>Figure 2.</label><caption><p>Living snails. <bold>A</bold> <italic><tp:taxon-name>Discartemon nummus</tp:taxon-name></italic> CUMZ 6208, from Patthalung (shell width about 6 mm) <bold>B</bold> <italic><tp:taxon-name>Discartemon discadentus</tp:taxon-name></italic> sp. n. paratype CUMZ 6209 (shell width about 12 mm) <bold>C</bold> <italic><tp:taxon-name>Discartemon leptoglyphus</tp:taxon-name></italic> CUMZ 6007, from Ipoh, Perak, Malaysia (shell width about 6 mm) <bold>D</bold> <italic><tp:taxon-name>Discartemon hypocrites</tp:taxon-name></italic> topotype CUMZ 6199 (shell width about 6 mm) <bold>E, F</bold> <italic><tp:taxon-name>Discartemon afthonodontia</tp:taxon-name></italic> sp. n. <bold>E</bold> paratype CUMZ 6210 (shell width about 9 mm), and <bold>F</bold> specimen CUMZ 6214, from Tam Khao Phlu, Chumphon (shell width about 8 mm).</p></caption><graphic xmlns:xlink="http://www.w3.org/1999/xlink" xlink:href="zookeys-401-045-g002.jpg" position="float" orientation="portrait" xlink:type="simple"/></fig><fig id="F6" position="float" orientation="portrait"><label>Figure 6.</label><caption><p>Shells of Group II: <italic><tp:taxon-name>Discartemon plussensis</tp:taxon-name></italic>-group. <bold>A, B</bold> <italic><tp:taxon-name>Discartemon plussensis</tp:taxon-name></italic> <bold>A</bold> specimen NHMUK 1939.4.13.22, from Perak, Malaysia, and <bold>B</bold> topotype CUMZ 6009 with apertural dentition <bold>C, D</bold> <italic><tp:taxon-name>Discartemon hypocrites</tp:taxon-name></italic> <bold>C</bold> holotype ZMA 3.34.017, and <bold>D</bold> topotype CUMZ 6011 with apertural dentition <bold>E, F</bold> <italic><tp:taxon-name>Discartemon leptoglyphus</tp:taxon-name></italic> <bold>E</bold> holotype ZMA 3.54.019, and <bold>F</bold> specimen CUMZ 6007, from Ipoh, Perak, Malaysia with apertural dentition <bold>G, H</bold> <italic><tp:taxon-name>Discartemon platymorphus</tp:taxon-name></italic> <bold>G</bold> holotype ZMA 3.54.022, and <bold>H</bold> paratype ZMA 3.54.023.</p></caption><graphic xmlns:xlink="http://www.w3.org/1999/xlink" xlink:href="zookeys-401-045-g006.jpg" position="float" orientation="portrait" xlink:type="simple"/></fig><fig id="F12" position="float" orientation="portrait"><label>Figure 12.</label><caption><p>Genitalia. <bold>A, B</bold> <italic><tp:taxon-name>Discartemon discadentus</tp:taxon-name></italic> sp. n. paratype CUMZ 6209 <bold>A</bold> reproductive system, and <bold>B</bold> insertion of vas deferens into penial sheath <bold>C, D</bold> <italic><tp:taxon-name>Discartemon hypocrites</tp:taxon-name></italic> topotype CUMZ 6199 <bold>C</bold> reproductive system, and <bold>D</bold> insertion of vas deferens into penis sheath.</p></caption><graphic xmlns:xlink="http://www.w3.org/1999/xlink" xlink:href="zookeys-401-045-g012.jpg" position="float" orientation="portrait" xlink:type="simple"/></fig><fig id="F18" position="float" orientation="portrait"><label>Figure 18.</label><caption><p>Internal sculpture of genitalia. <bold>A–E</bold> <italic><tp:taxon-name>Discartemon hypocrites</tp:taxon-name></italic>, topotype CUMZ 6199 <bold>A</bold> details of atrial pore on atrium surface <bold>B</bold> arrangement of penial hooks with high magnification, and (inset) shows in low magnification, <bold>C</bold> penial hooks with (inset) shows top view of the hook <bold>D</bold> penial hooks with (inset) shows lateral view of the hook, and <bold>E</bold> arrangement of vaginal folds <bold>F–L</bold> <italic><tp:taxon-name>Discartemon leptoglyphus</tp:taxon-name></italic> CUMZ 6007, from Ipoh, Perak, Malaysia <bold>F</bold> details of atrium surface <bold>G</bold> arrangement of penial hooks with (inset) low magnification <bold>H</bold> high magnification of penial hooks <bold>I</bold> top view of penial hook <bold>J</bold> low magnification shows lateral view of penial hooks <bold>K</bold> high magnification shows lateral view of penial hooks, and <bold>L</bold> details of vaginal surface.</p></caption><graphic xmlns:xlink="http://www.w3.org/1999/xlink" xlink:href="zookeys-401-045-g018.jpg" position="float" orientation="portrait" xlink:type="simple"/></fig><fig id="F22" position="float" orientation="portrait"><label>Figure 22.</label><caption><p>Radula morphology of <bold>A</bold> <italic><tp:taxon-name>Discartemon discus</tp:taxon-name></italic> CUMZ 6257, from Da Nang, Vietnam <bold>B</bold> <italic><tp:taxon-name>Discartemon nummus</tp:taxon-name></italic> CUMZ 6208, from Patthalung <bold>C</bold> <italic><tp:taxon-name>Discartemon hypocrites</tp:taxon-name></italic>, topotype CUMZ 6199 <bold>D</bold> <italic><tp:taxon-name>Discartemon afthonodontia</tp:taxon-name></italic> sp. n., paratype CUMZ 6210 <bold>E</bold> <italic><tp:taxon-name>Discartemon roebeleni</tp:taxon-name></italic>, topotype CUMZ 6217 <bold>F</bold> <italic><tp:taxon-name>Discartemon kotanensis</tp:taxon-name></italic> sp. n. paratype CUMZ 6230 <bold>G</bold> <italic><tp:taxon-name>Discartemon megalostraka</tp:taxon-name></italic> sp. n. paratype CUMZ 6233 <bold>H</bold> <italic><tp:taxon-name>Discartemon triancus</tp:taxon-name></italic> sp. n. paratype CUMZ 6236.</p></caption><graphic xmlns:xlink="http://www.w3.org/1999/xlink" xlink:href="zookeys-401-045-g022.jpg" position="float" orientation="portrait" xlink:type="simple"/></fig><fig id="F23" position="float" orientation="portrait"><label>Figure 23.</label><caption><p>Approximate locations of the type locality of <italic><tp:taxon-name>Discartemon</tp:taxon-name></italic> species. (1) <italic><tp:taxon-name>Discartemon discus</tp:taxon-name></italic>, (2) <italic><tp:taxon-name>Discartemon planus</tp:taxon-name></italic>, (3) <italic><tp:taxon-name>Discartemon sykesi</tp:taxon-name></italic>, (4) <italic><tp:taxon-name>Discartemon nummus</tp:taxon-name></italic>, (5) <italic><tp:taxon-name>Discartemon khaosokensis</tp:taxon-name></italic>, (6) <italic><tp:taxon-name>Discartemon discadentus</tp:taxon-name></italic> sp. n., (7) <italic><tp:taxon-name>Discartemon discamaximus</tp:taxon-name></italic> sp. n., (8) <italic><tp:taxon-name>Discartemon circulus</tp:taxon-name></italic> sp. n., (9) <italic><tp:taxon-name>Discartemon deprima</tp:taxon-name></italic> sp. n., (10) <italic><tp:taxon-name>Discartemon expandus</tp:taxon-name></italic> sp. n., (11) <italic><tp:taxon-name>Discartemon plussensis</tp:taxon-name></italic>, (12) <italic><tp:taxon-name>Discartemon hypocrites</tp:taxon-name></italic>, (13) <italic><tp:taxon-name>Discartemon leptoglyphus</tp:taxon-name></italic>, (14) <italic><tp:taxon-name>Discartemon platymorphus</tp:taxon-name></italic>, (15) <italic><tp:taxon-name>Discartemon afthonodontia</tp:taxon-name></italic> sp. n., (16) <italic><tp:taxon-name>Discartemon epipedis</tp:taxon-name></italic> sp. n., (17) <italic><tp:taxon-name>Discartemon flavacandida</tp:taxon-name></italic> sp. n., (18) <italic><tp:taxon-name>Discartemon lemyrei</tp:taxon-name></italic>, (19) <italic><tp:taxon-name>Discartemon roebeleni</tp:taxon-name></italic>, (20) <italic><tp:taxon-name>Discartemon collingei</tp:taxon-name></italic>, (21) <italic><tp:taxon-name>Discartemon stenostomus</tp:taxon-name></italic>, (22) <italic><tp:taxon-name>Discartemon sangkarensis</tp:taxon-name></italic>, (23) <italic><tp:taxon-name>Discartemon vandermeermohri</tp:taxon-name></italic>, (24) <italic><tp:taxon-name>Discartemon kotanensis</tp:taxon-name></italic> sp. n., (25) <italic><tp:taxon-name>Discartemon megalostraka</tp:taxon-name></italic> sp. n., (26) <italic><tp:taxon-name>Discartemon triancus</tp:taxon-name></italic> sp. n., and (27) <italic><tp:taxon-name>Discartemon conicus</tp:taxon-name></italic> sp. n.</p></caption><graphic xmlns:xlink="http://www.w3.org/1999/xlink" xlink:href="zookeys-401-045-g023.jpg" position="float" orientation="portrait" xlink:type="simple"/></fig><table-wrap id="T2" position="float" orientation="portrait"><label>Table 2.</label><caption><p>Shell measurements of <italic><tp:taxon-name>Discartemon</tp:taxon-name></italic> spp (<italic><tp:taxon-name>Discartemon plussensis</tp:taxon-name></italic>-group). Specimen collections and catalogue numbers indicated in parentheses.</p></caption><table><tbody><tr><th rowspan="2" colspan="1">Species and locality and CUMZ nos</th><th rowspan="2" colspan="1">No. of specimens</th><th rowspan="1" colspan="3">Ranges, mean ± S.D. in mm of:</th><th rowspan="2" colspan="1">Number of whorls</th></tr><tr><th rowspan="1" colspan="1">Shell height</th><th rowspan="1" colspan="1">Shell width</th><th rowspan="1" colspan="1">H/W ratio</th></tr><tr><td rowspan="1" colspan="6"><italic><tp:taxon-name>Discartemon plussensis</tp:taxon-name></italic> (Morgan, 1885)</td></tr><tr><td rowspan="1" colspan="1">Yan Tao San, Perak, Malaysia: (6008)</td><td rowspan="1" colspan="1">24</td><td rowspan="1" colspan="1">3.0–3.8<break/> 3.4±0.22</td><td rowspan="1" colspan="1">5.8–7.5<break/> 6.6±0.45</td><td rowspan="1" colspan="1">0.4–0.6<break/> 0.5±0.03</td><td rowspan="1" colspan="1">5½–6</td></tr><tr><td rowspan="1" colspan="1">Ipoh, Perak, Malaysia: (6009)</td><td rowspan="1" colspan="1">3</td><td rowspan="1" colspan="1">2.9–3.3<break/> 3.0±0.23</td><td rowspan="1" colspan="1">5.6–6.2<break/> 6.0±0.36</td><td rowspan="1" colspan="1">0.5–0.5<break/> 0.5±0.04</td><td rowspan="1" colspan="1">5½–6</td></tr><tr><td rowspan="1" colspan="6"><italic><tp:taxon-name>Discartemon hypocrites</tp:taxon-name></italic> Benthem Jutting, 1954</td></tr><tr><td rowspan="1" colspan="1">Gaplu Bukit, Perlis, Malaysia: (6198)</td><td rowspan="1" colspan="1">4</td><td rowspan="1" colspan="1">2.8–3.0<break/> 2.9±0.08</td><td rowspan="1" colspan="1">6.5–7.3<break/> 6.9±0.41</td><td rowspan="1" colspan="1">0.4–0.4<break/> 0.4±0.02</td><td rowspan="1" colspan="1">5–5½</td></tr><tr><td rowspan="1" colspan="6"><italic><tp:taxon-name>Discartemon leptoglyphus</tp:taxon-name></italic> Benthem Jutting, 1954</td></tr><tr><td rowspan="1" colspan="1">Lost World, Perak, Malaysia: (6007, 6260)</td><td rowspan="1" colspan="1">15</td><td rowspan="1" colspan="1">2.7–3.1<break/> 2.9±0.13</td><td rowspan="1" colspan="1">6.8–8.0<break/> 7.2±0.30</td><td rowspan="1" colspan="1">0.4–0.4<break/> 0.4±0.02</td><td rowspan="1" colspan="1">5–5½</td></tr><tr><td rowspan="1" colspan="1">Ampang Baru, Ipoh, Perak, Malaysia: (6010)</td><td rowspan="1" colspan="1">3</td><td rowspan="1" colspan="1">2.9–3.2<break/> 3.1±0.13</td><td rowspan="1" colspan="1">6.6–7.5<break/> 7.0±0.41</td><td rowspan="1" colspan="1">0.4–0.5<break/> 0.4±0.02</td><td rowspan="1" colspan="1">5–5½</td></tr><tr><td rowspan="1" colspan="6"><italic><tp:taxon-name>Discartemon afthonodontia</tp:taxon-name></italic> sp. n.</td></tr><tr><td rowspan="1" colspan="1">Tam Phitsadan, Chumphon: (4206, 6019, 6249)</td><td rowspan="1" colspan="1">29</td><td rowspan="1" colspan="1">3.9–5.4<break/> 4.7±0.35</td><td rowspan="1" colspan="1">8.3–9.6<break/> 9.0±0.29</td><td rowspan="1" colspan="1">0.4–0.6<break/> 0.5±0.04</td><td rowspan="1" colspan="1">6</td></tr><tr><td rowspan="1" colspan="1">Tam Khao Phlu, Chumphon: (3581, 3666)</td><td rowspan="1" colspan="1">31</td><td rowspan="1" colspan="1">3.4–4.4<break/> 3.9±0.26</td><td rowspan="1" colspan="1">7.0–8.4<break/> 7.9±0.31</td><td rowspan="1" colspan="1">0.4–0.6<break/> 0.5±0.03</td><td rowspan="1" colspan="1">6</td></tr><tr><td rowspan="1" colspan="1">Khao Maeo, Chumphon: (3589)</td><td rowspan="1" colspan="1">13</td><td rowspan="1" colspan="1">3.6–4.3<break/> 3.9±0.20</td><td rowspan="1" colspan="1">7.3–8.1<break/> 7.8±0.23</td><td rowspan="1" colspan="1">0.4–0.5<break/> 0.5±0.02</td><td rowspan="1" colspan="1">6</td></tr><tr><td rowspan="1" colspan="1">Wat Tam Phru-Takien, Chumphon: (6016)</td><td rowspan="1" colspan="1">6</td><td rowspan="1" colspan="1">4.2–5.0<break/> 4.6±0.25</td><td rowspan="1" colspan="1">6.7–7.6<break/> 7.3±0.26</td><td rowspan="1" colspan="1">0.5–0.6<break/> 0.6±0.03</td><td rowspan="1" colspan="1">6</td></tr><tr><td rowspan="1" colspan="1">Wat Uthai Tam, Chumphon: (6261)</td><td rowspan="1" colspan="1">28</td><td rowspan="1" colspan="1">4.0–5.3<break/> 4.8±0.32</td><td rowspan="1" colspan="1">7.8–9.1<break/> 8.3±0.32</td><td rowspan="1" colspan="1">0.5–0.6<break/> 0.6±0.03</td><td rowspan="1" colspan="1">6</td></tr><tr><td rowspan="1" colspan="1">Bang Saphan Noi, Prachuap Khirikhan: (3588)</td><td rowspan="1" colspan="1">7</td><td rowspan="1" colspan="1">4.6–6.1<break/> 5.2±0.33</td><td rowspan="1" colspan="1">6.8–8.5<break/> 7.6±0.50</td><td rowspan="1" colspan="1">0.5–0.7<break/> 0.6±0.05</td><td rowspan="1" colspan="1">6</td></tr><tr><td rowspan="1" colspan="1">Wat Tam Khao Marong, Prachuap Khirikhan: (6014)</td><td rowspan="1" colspan="1">17</td><td rowspan="1" colspan="1">4.2–5.0<break/> 4.6±0.25</td><td rowspan="1" colspan="1">6.7–7.6<break/> 7.3±0.26</td><td rowspan="1" colspan="1">0.6–0.7<break/> 0.6±0.02</td><td rowspan="1" colspan="1">6</td></tr><tr><td rowspan="1" colspan="6"><italic><tp:taxon-name>Discartemon epipedis</tp:taxon-name></italic> sp. n.</td></tr><tr><td rowspan="1" colspan="1">Gua Matu Madu, Kelantan, Malaysia: (6020, 6250)</td><td rowspan="1" colspan="1">20</td><td rowspan="1" colspan="1">4.1–5.2<break/> 4.5±0.25</td><td rowspan="1" colspan="1">8.2–9.1<break/> 8.6±0.24</td><td rowspan="1" colspan="1">0.5–0.6<break/> 0.5±0.04</td><td rowspan="1" colspan="1">6</td></tr><tr><td rowspan="1" colspan="6"><italic><tp:taxon-name>Discartemon flavacandida</tp:taxon-name></italic> sp. n.</td></tr><tr><td rowspan="1" colspan="1">Tam Phra Khayang, Ranong: (3574, 3576, 3675, 3676, 4214, 6006, 6251)</td><td rowspan="1" colspan="1">130</td><td rowspan="1" colspan="1">4.6–6.0<break/> 5.2±0.36</td><td rowspan="1" colspan="1">10.1–12.9<break/> 11.2±0.51</td><td rowspan="1" colspan="1">0.4–0.5<break/> 0.5±0.03</td><td rowspan="1" colspan="1">6–6½</td></tr></tbody></table></table-wrap></tp:treatment-sec><ref-list><ref id="B5"><mixed-citation xmlns:xlink="http://www.w3.org/1999/xlink" xlink:type="simple"><person-group><name name-style="western"><surname>Benthem Jutting</surname><given-names>WSS van</given-names></name></person-group> (<year>1959</year>) <article-title>Catalogue of the non-marine Mollusca of Sumatra and of its satellite islands.</article-title><source>Beaufortia</source><volume>7</volume>: <fpage>41</fpage>-<lpage>191</lpage>.</mixed-citation></ref><ref id="B43"><mixed-citation xmlns:xlink="http://www.w3.org/1999/xlink" xlink:type="simple"><person-group><name name-style="western"><surname>Richardson</surname><given-names>L</given-names></name></person-group> (<year>1988</year>) <article-title>Streptaxacea: Catalog of species, Part I, Streptaxidae.</article-title><source>Tryonia</source><volume>16</volume>: <fpage>1</fpage>-<lpage>326</lpage>.</mixed-citation></ref><ref id="B25"><mixed-citation xmlns:xlink="http://www.w3.org/1999/xlink" xlink:type="simple"><person-group><name name-style="western"><surname>Maassen</surname><given-names>WJM</given-names></name></person-group> (<year>2001</year>) <article-title>A preliminary checklist of the non-marine Molluscs of West-Malaysia. “A handlist”.</article-title><source>De Kreukel, Extra Editie</source><volume>2001</volume>: <fpage>1</fpage>-<lpage>155</lpage>.</mixed-citation></ref></ref-list></tp:taxon-treatment>
