# Supplementary material for: Revision of the carnivorous snail genus Discartemon Pfeiffer, 1856, with description of twelve new species (Pulmonata, Streptaxidae)
Source: Zookeys. 2014 Apr 14;(401):45–107. doi: 10.3897/zookeys.401.7075 (PMC4023267; doi:10.3897/zookeys.401.7075)
Supplement: XML Treatment for Discartemon platymorphus [file zookeys.401.7075-treatment15.xml]

<!DOCTYPE tp:taxon-treatment
  PUBLIC "-//TaxonX//DTD Taxonomic Treatment Publishing DTD v0 20100105//EN" "tax-treatment-NSO.dtd">
<tp:taxon-treatment xmlns:tp="http://www.plazi.org/taxpub"><tp:treatment-meta><mixed-citation publication-type="journal"><person-group><name><surname>Siriboon</surname><given-names>Thanit</given-names></name><name><surname>Sutcharit</surname><given-names>Chirasak</given-names></name><name><surname>Naggs</surname><given-names>Fred</given-names></name><name><surname>Rowson</surname><given-names>Ben</given-names></name><name><surname>Panha</surname><given-names>Somsak</given-names></name></person-group><article-title>Revision of the carnivorous snail genus <italic>Discartemon</italic> Pfeiffer, 1856, with description of twelve new species (Pulmonata, Streptaxidae)</article-title><source>Zookeys</source><day>14</day><month>4</month><year>2014</year><volume>2014</volume><issue>401</issue><fpage>45</fpage><lpage>107</lpage><pub-id pub-id-type="doi">10.3897/zookeys.401.7075</pub-id></mixed-citation></tp:treatment-meta><tp:nomenclature><label>14.</label><tp:taxon-name>
                            <tp:taxon-name-part taxon-name-part-type="genus">Discartemon</tp:taxon-name-part>
                            <tp:taxon-name-part taxon-name-part-type="species">platymorphus</tp:taxon-name-part>
                            <object-id xmlns:xlink="http://www.w3.org/1999/xlink" xlink:type="simple">http://species-id.net/wiki/Discartemon_platymorphus</object-id>
                        </tp:taxon-name><tp:taxon-authority>Benthem Jutting, 1954</tp:taxon-authority><xref ref-type="fig" rid="F6">Figs 6G, H</xref><xref ref-type="fig" rid="F23">, 23</xref><tp:nomenclature-citation-list><tp:nomenclature-citation><tp:taxon-name>Discartemon platymorphus</tp:taxon-name><comment> Benthem Jutting, 1954: 88-90, fig. 6. Type locality: Gua Nenek, Kelantan, Malaysia. <xref ref-type="bibr" rid="B5">Benthem Jutting 1959</xref>: 168. <xref ref-type="bibr" rid="B7">Berry 1965</xref>: 28, 29. <xref ref-type="bibr" rid="B43">Richardson 1988</xref>: 184. <xref ref-type="bibr" rid="B25">Maassen 2001</xref>: 87. <xref ref-type="bibr" rid="B26">Marwoto 2008</xref>: 192.</comment></tp:nomenclature-citation></tp:nomenclature-citation-list></tp:nomenclature><tp:treatment-sec sec-type="Material examined"><title>Material examined.</title><p>Holotype ZMA 3.54.022 (fragmented) (<xref ref-type="fig" rid="F6">Fig. 6G</xref>). Paratype ZMA 3.54.023 (2 shells).</p></tp:treatment-sec><tp:treatment-sec sec-type="Remarks"><title>Remarks.</title><p>The shell is depressed-heliciform with the spire only slightly convex and with a distinct suture. The shell surface has transverse ridges that diminish below the periphery, and varices are present. The following whorls are regularly coiled. Last whorl rounded, regularly expanded; umbilicus widely open and deep. Aperture tri<!--PageBreak-->angular; peristome discontinuous, thickened, expanded and little reflected; apertural dentition of one parietal and one palatal lamella (<xref ref-type="fig" rid="F6">Fig. 6H</xref>).</p><p><italic><tp:taxon-name>Discartemon platymorphus</tp:taxon-name></italic> is closely similar to <italic><tp:taxon-name>Discartemon plussensis</tp:taxon-name></italic>, but that species has a larger shell with a higher spire and lacks a sinulus. <italic><tp:taxon-name>Discartemon platymorphus</tp:taxon-name></italic> differs from <italic><tp:taxon-name>Discartemon epipedis</tp:taxon-name></italic> sp. n. by having a lower spire, transverse ridges that diminish below the periphery, a shouldered last whorl, and apertural dentition with four lamellae. Compared with <italic><tp:taxon-name>Discartemon stenostomus</tp:taxon-name></italic>, <italic><tp:taxon-name>Discartemon platymorphus</tp:taxon-name></italic> has a lower spire with fine transverse ridges that disappear below the periphery, and a straight parietal lamella and one palatal lamella.</p></tp:treatment-sec><tp:treatment-sec><!--Section generated to contain objects referenced in tp:taxon-treatment.--><fig id="F6" position="float" orientation="portrait"><label>Figure 6.</label><caption><p>Shells of Group II: <italic><tp:taxon-name>Discartemon plussensis</tp:taxon-name></italic>-group. <bold>A, B</bold> <italic><tp:taxon-name>Discartemon plussensis</tp:taxon-name></italic> <bold>A</bold> specimen NHMUK 1939.4.13.22, from Perak, Malaysia, and <bold>B</bold> topotype CUMZ 6009 with apertural dentition <bold>C, D</bold> <italic><tp:taxon-name>Discartemon hypocrites</tp:taxon-name></italic> <bold>C</bold> holotype ZMA 3.34.017, and <bold>D</bold> topotype CUMZ 6011 with apertural dentition <bold>E, F</bold> <italic><tp:taxon-name>Discartemon leptoglyphus</tp:taxon-name></italic> <bold>E</bold> holotype ZMA 3.54.019, and <bold>F</bold> specimen CUMZ 6007, from Ipoh, Perak, Malaysia with apertural dentition <bold>G, H</bold> <italic><tp:taxon-name>Discartemon platymorphus</tp:taxon-name></italic> <bold>G</bold> holotype ZMA 3.54.022, and <bold>H</bold> paratype ZMA 3.54.023.</p></caption><graphic xmlns:xlink="http://www.w3.org/1999/xlink" xlink:href="zookeys-401-045-g006.jpg" position="float" orientation="portrait" xlink:type="simple"/></fig><fig id="F23" position="float" orientation="portrait"><label>Figure 23.</label><caption><p>Approximate locations of the type locality of <italic><tp:taxon-name>Discartemon</tp:taxon-name></italic> species. (1) <italic><tp:taxon-name>Discartemon discus</tp:taxon-name></italic>, (2) <italic><tp:taxon-name>Discartemon planus</tp:taxon-name></italic>, (3) <italic><tp:taxon-name>Discartemon sykesi</tp:taxon-name></italic>, (4) <italic><tp:taxon-name>Discartemon nummus</tp:taxon-name></italic>, (5) <italic><tp:taxon-name>Discartemon khaosokensis</tp:taxon-name></italic>, (6) <italic><tp:taxon-name>Discartemon discadentus</tp:taxon-name></italic> sp. n., (7) <italic><tp:taxon-name>Discartemon discamaximus</tp:taxon-name></italic> sp. n., (8) <italic><tp:taxon-name>Discartemon circulus</tp:taxon-name></italic> sp. n., (9) <italic><tp:taxon-name>Discartemon deprima</tp:taxon-name></italic> sp. n., (10) <italic><tp:taxon-name>Discartemon expandus</tp:taxon-name></italic> sp. n., (11) <italic><tp:taxon-name>Discartemon plussensis</tp:taxon-name></italic>, (12) <italic><tp:taxon-name>Discartemon hypocrites</tp:taxon-name></italic>, (13) <italic><tp:taxon-name>Discartemon leptoglyphus</tp:taxon-name></italic>, (14) <italic><tp:taxon-name>Discartemon platymorphus</tp:taxon-name></italic>, (15) <italic><tp:taxon-name>Discartemon afthonodontia</tp:taxon-name></italic> sp. n., (16) <italic><tp:taxon-name>Discartemon epipedis</tp:taxon-name></italic> sp. n., (17) <italic><tp:taxon-name>Discartemon flavacandida</tp:taxon-name></italic> sp. n., (18) <italic><tp:taxon-name>Discartemon lemyrei</tp:taxon-name></italic>, (19) <italic><tp:taxon-name>Discartemon roebeleni</tp:taxon-name></italic>, (20) <italic><tp:taxon-name>Discartemon collingei</tp:taxon-name></italic>, (21) <italic><tp:taxon-name>Discartemon stenostomus</tp:taxon-name></italic>, (22) <italic><tp:taxon-name>Discartemon sangkarensis</tp:taxon-name></italic>, (23) <italic><tp:taxon-name>Discartemon vandermeermohri</tp:taxon-name></italic>, (24) <italic><tp:taxon-name>Discartemon kotanensis</tp:taxon-name></italic> sp. n., (25) <italic><tp:taxon-name>Discartemon megalostraka</tp:taxon-name></italic> sp. n., (26) <italic><tp:taxon-name>Discartemon triancus</tp:taxon-name></italic> sp. n., and (27) <italic><tp:taxon-name>Discartemon conicus</tp:taxon-name></italic> sp. n.</p></caption><graphic xmlns:xlink="http://www.w3.org/1999/xlink" xlink:href="zookeys-401-045-g023.jpg" position="float" orientation="portrait" xlink:type="simple"/></fig></tp:treatment-sec><ref-list><ref id="B5"><mixed-citation xmlns:xlink="http://www.w3.org/1999/xlink" xlink:type="simple"><person-group><name name-style="western"><surname>Benthem Jutting</surname><given-names>WSS van</given-names></name></person-group> (<year>1959</year>) <article-title>Catalogue of the non-marine Mollusca of Sumatra and of its satellite islands.</article-title><source>Beaufortia</source><volume>7</volume>: <fpage>41</fpage>-<lpage>191</lpage>.</mixed-citation></ref><ref id="B7"><mixed-citation xmlns:xlink="http://www.w3.org/1999/xlink" xlink:type="simple"><person-group><name name-style="western"><surname>Berry</surname><given-names>AJ</given-names></name></person-group> (<year>1965</year>) <article-title>The genital systems of <italic>Discartemon stenostomus</italic> van Benthem Jutting and <italic>Huttonella bicolor</italic> (Hutton) (Pulmonata, Streptaxidae) from Malaya.</article-title><source>Proceedings of the Malacological Society of London</source><volume>36</volume>: <fpage>221</fpage>-<lpage>228</lpage>.</mixed-citation></ref><ref id="B43"><mixed-citation xmlns:xlink="http://www.w3.org/1999/xlink" xlink:type="simple"><person-group><name name-style="western"><surname>Richardson</surname><given-names>L</given-names></name></person-group> (<year>1988</year>) <article-title>Streptaxacea: Catalog of species, Part I, Streptaxidae.</article-title><source>Tryonia</source><volume>16</volume>: <fpage>1</fpage>-<lpage>326</lpage>.</mixed-citation></ref><ref id="B25"><mixed-citation xmlns:xlink="http://www.w3.org/1999/xlink" xlink:type="simple"><person-group><name name-style="western"><surname>Maassen</surname><given-names>WJM</given-names></name></person-group> (<year>2001</year>) <article-title>A preliminary checklist of the non-marine Molluscs of West-Malaysia. “A handlist”.</article-title><source>De Kreukel, Extra Editie</source><volume>2001</volume>: <fpage>1</fpage>-<lpage>155</lpage>.</mixed-citation></ref><ref id="B26"><mixed-citation xmlns:xlink="http://www.w3.org/1999/xlink" xlink:type="simple"><person-group><name name-style="western"><surname>Marwoto</surname><given-names>RM</given-names></name></person-group> (<year>2008</year>) <article-title>A note on the distribution of the limestone snail <italic>Discartemon planus</italic> (Fulton, 1899) in Sulawesi–Indonesia (Gastropoda: Streptaxidae).</article-title><source>Basteria</source><volume>72</volume>: <fpage>191</fpage>-<lpage>194</lpage>.</mixed-citation></ref></ref-list></tp:taxon-treatment>
