# Supplementary material for: Revision of the carnivorous snail genus Discartemon Pfeiffer, 1856, with description of twelve new species (Pulmonata, Streptaxidae)
Source: Zookeys. 2014 Apr 14;(401):45–107. doi: 10.3897/zookeys.401.7075 (PMC4023267; doi:10.3897/zookeys.401.7075)
Supplement: XML Treatment for Discartemon afthonodontia [file zookeys.401.7075-treatment16.xml]

<!DOCTYPE tp:taxon-treatment
  PUBLIC "-//TaxonX//DTD Taxonomic Treatment Publishing DTD v0 20100105//EN" "tax-treatment-NSO.dtd">
<tp:taxon-treatment xmlns:tp="http://www.plazi.org/taxpub"><tp:treatment-meta><mixed-citation publication-type="journal"><person-group><name><surname>Siriboon</surname><given-names>Thanit</given-names></name><name><surname>Sutcharit</surname><given-names>Chirasak</given-names></name><name><surname>Naggs</surname><given-names>Fred</given-names></name><name><surname>Rowson</surname><given-names>Ben</given-names></name><name><surname>Panha</surname><given-names>Somsak</given-names></name></person-group><article-title>Revision of the carnivorous snail genus <italic>Discartemon</italic> Pfeiffer, 1856, with description of twelve new species (Pulmonata, Streptaxidae)</article-title><source>Zookeys</source><day>14</day><month>4</month><year>2014</year><volume>2014</volume><issue>401</issue><fpage>45</fpage><lpage>107</lpage><pub-id pub-id-type="doi">10.3897/zookeys.401.7075</pub-id></mixed-citation></tp:treatment-meta><tp:nomenclature><label>15.</label><tp:taxon-name>
                            <tp:taxon-name-part taxon-name-part-type="genus">Discartemon</tp:taxon-name-part>
                            <tp:taxon-name-part taxon-name-part-type="species">afthonodontia</tp:taxon-name-part>
                            <object-id xmlns:xlink="http://www.w3.org/1999/xlink" content-type="zoobank" xlink:type="simple">http://zoobank.org/423A1CDB-BEE3-4E34-B120-65F89617A73F</object-id>
                            <object-id xmlns:xlink="http://www.w3.org/1999/xlink" xlink:type="simple">http://species-id.net/wiki/Discartemon_afthonodontia</object-id>
                        </tp:taxon-name><tp:taxon-authority>Siriboon &amp; Panha</tp:taxon-authority><tp:taxon-status xmlns:xlink="http://www.w3.org/1999/xlink" xlink:type="simple">sp. n.</tp:taxon-status><xref ref-type="fig" rid="F2">Figs 2E, F</xref><xref ref-type="fig" rid="F7">, 7A, B</xref><xref ref-type="fig" rid="F13">, 13C–F</xref><xref ref-type="fig" rid="F19">, 19A–E</xref><xref ref-type="fig" rid="F22">, 22D</xref><xref ref-type="fig" rid="F23">, 23</xref><xref ref-type="table" rid="T2">, Table 2</xref></tp:nomenclature><tp:treatment-sec sec-type="Type material"><title>Type material.</title><p>Holotype CUMZ 6249 (<xref ref-type="fig" rid="F7">Fig. 7A</xref>). Measurement: shell height 4.8 mm, shell width 9.3 mm, and with 6½ whorls. Paratypes: CUMZ 4206 (1 shell), 6018 (4 shells), 6019 (23 shells), 6210 (7 specimens in ethanol; <xref ref-type="fig" rid="F2">Figs 2E</xref>, <xref ref-type="fig" rid="F13">13C–F</xref>, <xref ref-type="fig" rid="F19">19A–E</xref>, <xref ref-type="fig" rid="F22">22D</xref>), NHMUK 20130677 (2 shells), and SMF (2 shells) from the type locality.</p><fig id="F7" position="float" orientation="portrait"><label>Figure 7.</label><caption><p>Shells of Group II: <italic><tp:taxon-name>Discartemon plussensis</tp:taxon-name></italic>-group. <bold>A, B</bold> <italic><tp:taxon-name>Discartemon afthonodontia</tp:taxon-name></italic> sp. n. <bold>A</bold> holotype CUMZ 6249 with apertural dentition, and <bold>B</bold> specimen CUMZ 3581, from Tam Khao Phlu, Chumphon <bold>C, D</bold> <italic><tp:taxon-name>Discartemon epipedis</tp:taxon-name></italic> sp. n. <bold>C</bold> holotype CUMZ 6250 with apertural dentition, and <bold>D</bold> paratype CUMZ 6020 <bold>E, F</bold> <italic><tp:taxon-name>Discartemon flavacandida</tp:taxon-name></italic> sp. n. <bold>E</bold> holotype CUMZ 6251 with apertural dentition, and <bold>F</bold> paratype CUMZ 3574.</p></caption><graphic xmlns:xlink="http://www.w3.org/1999/xlink" xlink:href="zookeys-401-045-g007.jpg" position="float" orientation="portrait" xlink:type="simple"/></fig></tp:treatment-sec><tp:treatment-sec sec-type="Other material examined"><title>Other material examined.</title><p>Wat Khao Pho, Bang Saphan, Prachuap Khirikhan: CUMZ 6012, 6013. Wat Tam Khao Marong, Bang Saphan, Prachuap Khirikhan: CUMZ 4219, 6014, 6211 (5 specimens in ethanol). Bang Saphan Noi, Prachuap Khirikhan: CUMZ 3588. Tam Khao Phlu, Prathiew, Chumphon: CUMZ 3581, 3666, 6214 (3 specimens in ethanol; <xref ref-type="fig" rid="F2">Figs 2F</xref>, <xref ref-type="fig" rid="F7">7B</xref>). Khao Maeo, Prathiew, Chumphon: CUMZ 3589. Nam Tok Kapo, Tha Sae, Chumphon: CUMZ 3593. Wat Tam Phru-Takien, Tha Sae, Chumphon: CUMZ 6016. Wat Uthai Tam, Chumphon: CUMZ 6212 (6 specimens in ethanol), 6261. Wat Tam Khwan Meuang, Sawi, Chumphon: CUMZ 6015. Suan Somdet, Lang Suan, Chumphon: CUMZ 6017. Tam Khao Krieb, Lang Suan, Chumphon: CUMZ 6213 (3 specimens in ethanol).</p></tp:treatment-sec><tp:treatment-sec sec-type="Type locality"><title>Type locality.</title><p>Tam Phitsadan, Prathiew, Chumphon, Thailand, <named-content xmlns:xlink="http://www.w3.org/1999/xlink" content-type="dwc:verbatimCoordinates" xlink:type="simple">10°43'26.6"N, 99°15'23.6"E</named-content>.</p></tp:treatment-sec><tp:treatment-sec sec-type="Diagnosis"><title>Diagnosis.</title><p>This new species can be distinguished from <!--PageBreak--><italic><tp:taxon-name>Discartemon plussensis</tp:taxon-name></italic>, <italic><tp:taxon-name>Discartemon leptoglyphus</tp:taxon-name></italic> and <italic><tp:taxon-name>Discartemon platymorphus</tp:taxon-name></italic> in having a nearly smooth shell surface, a shouldered last whorl, and five to seven apertural lamellae. <italic><tp:taxon-name>Discartemon afthonodontia</tp:taxon-name></italic> sp. n. differs from <italic><tp:taxon-name>Discartemon hypocrites</tp:taxon-name></italic> by having a nearly smooth shell surface and an aperture with two parietal, two palatal, one basal and two columella lamellae. The genitalia of <italic><tp:taxon-name>Discartemon afthonodontia</tp:taxon-name></italic> sp. n. differ from those of <italic><tp:taxon-name>Discartemon hypocrites</tp:taxon-name></italic> in lacking a penial appendix, in having the free oviduct long and slender, and in having the vas deferens passing straight through the penial sheath. They also differ from <italic><tp:taxon-name>Discartemon afthonodontia</tp:taxon-name></italic> sp. n. in having conical penial papillae, long and slender penial hooks, and in having the penial wall with thick reticulated folds, and the vaginal wall with a smooth surface. Compared with <italic><tp:taxon-name>Discartemon epipedis</tp:taxon-name></italic> sp. n., <italic><tp:taxon-name>Discartemon afthonodontia</tp:taxon-name></italic> sp. n. has more apertural lamellae, lacks a penial appendix and has the vas deferens passing straight through the penial sheath. They also differ from <italic><tp:taxon-name>Discartemon afthonodontia</tp:taxon-name></italic> sp. n. in having a penial wall with thick reticulated folds, and in having a very long and slender free oviduct.</p></tp:treatment-sec><tp:treatment-sec sec-type="Description"><title>Description.</title><p><bold>Shell.</bold> Shell depressed-heliciform, white and translucent; whorls 6, spire conical to convex with distinct suture. Shell surface glossy, smooth with transverse ridges near the peristome and varices present only on early whorls. Embryonic shell large, about 2½ whorls, with a smooth surface; following whorls regularly coiled. Last whorl shouldered, sometimes angular with strong peripheral keel, regularly expanded, and two shallow and short longitudinal furrows present. Umbilicus widely open and deep. Aperture sub-quadrangular; peristome discontinuous, thickened, expanded and reflected. Aperture dentition with one strong parietal, one palatal, one basal, one large columellar and one small supracolumellar lamella; sometimes upper parietal and upper palatal lamellae present (<xref ref-type="fig" rid="F7">Fig. 7A</xref>).</p><p><bold>Radula.</bold> Each row consists of 35–39 teeth with formula (17-19)-1-(17-19). Central tooth small with pointed cusp. Lateral and marginal teeth undifferentiated, unic<!--PageBreak-->uspid and lanceolate. Latero-marginal teeth gradually reduce in size, with outermost teeth much smaller and shorter than inner teeth (<xref ref-type="fig" rid="F22">Fig. 22D</xref>).</p><p><bold>Genital organs.</bold> Atrium (at) short. Proximal penis (p) short with very short, stout penial appendix (pa). Distal penis slender (<xref ref-type="fig" rid="F13">Fig. 13D, E</xref>). Penial sheath (ps) thin, extending about one and half times penis length; penial sheath retractor muscle (psr) very thin, originating at genital orifice wall and inserting distally on penial sheath (<xref ref-type="fig" rid="F13">Fig. 13C</xref>). Vas deferens (vd) passes straight through penial sheath before entering into penis distally (<xref ref-type="fig" rid="F13">Fig. 13D</xref>). Penial retractor muscle (pr) thin and very long, inserting at penis and vas deferens junction.</p><p>Internal wall of atrium with numerous atrial pores (<xref ref-type="fig" rid="F19">Fig. 19A</xref>). Penial wall with scattered brown penial hooks, about 5 hooks/200 µm<sup>2</sup> (<xref ref-type="fig" rid="F19">Fig. 19B</xref>). Hooks located on conical penial papillae (pp) which are separated by thickened reticulated folds. Penial hooks small (&lt;0.01 mm in length), expanded at base, tips pointed and curved towards genital orifice (<xref ref-type="fig" rid="F19">Fig. 19C, D</xref>).</p><p>Vagina (v) short, about half of penis length. Gametolytic duct (gd) a long tube extending as far as albumin gland; gametolytic sac (gs) ovate. Free oviduct (fo) a very long and slender tube; oviduct (ov) enlarged and folded; prostate gland inconspicuous and bound to oviduct. Talon (ta) small and slender. Hermaphroditic duct (hd) bearing long seminal vesicle (sv) about one and half times longer than the length from talon to branching point of seminal vesicle (<xref ref-type="fig" rid="F13">Fig. 13C</xref>).</p><p>Vaginal wall surface generally smooth (<xref ref-type="fig" rid="F19">Fig. 19E</xref>).</p></tp:treatment-sec><tp:treatment-sec sec-type="Etymology"><title>Etymology.</title><p>The specific epithet “<italic>afthonodontia</italic>” is derived from the Greek “<italic>afthonos</italic>” meaning “plenty” and “<italic>dontia</italic>” meaning “teeth”.</p></tp:treatment-sec><tp:treatment-sec sec-type="Distribution"><title>Distribution.</title><p>This species is known from several limestone karsts in Chumphon and Prachuap Khirikhan Provinces, southern Thailand. This is a narrow range confined to the Isthmus of Kra area, from 9° to 11° N and 99° to 100° E.</p></tp:treatment-sec><tp:treatment-sec sec-type="Remarks"><title>Remarks.</title><p>Shell variations are detected across populations. In the Tam Khao Phlu (CUMZ 3581, 3666, 6214) and Khao Maeo (CUMZ 3589) populations, shells have a stronger peripheral keel, a subcircular aperture, and lack the upper parietal lamella (<xref ref-type="fig" rid="F7">Fig. 7B</xref>). The specimens from Wat Tam Khao Marong (CUMZ 4219, 6014, 6211), Wat Tam Khwan Meuang (CUMZ 6015), and Suan Somdet (CUMZ 6017) exhibit a convex spire, and the upper parietal and upper palatal lamellae are sometimes absent. However, these five populations exhibit similar genitalia characters including the penial sculpture. Therefore, we consider them all conspecific.</p></tp:treatment-sec><tp:treatment-sec><!--Section generated to contain objects referenced in tp:taxon-treatment.--><fig id="F2" position="float" orientation="portrait"><label>Figure 2.</label><caption><p>Living snails. <bold>A</bold> <italic><tp:taxon-name>Discartemon nummus</tp:taxon-name></italic> CUMZ 6208, from Patthalung (shell width about 6 mm) <bold>B</bold> <italic><tp:taxon-name>Discartemon discadentus</tp:taxon-name></italic> sp. n. paratype CUMZ 6209 (shell width about 12 mm) <bold>C</bold> <italic><tp:taxon-name>Discartemon leptoglyphus</tp:taxon-name></italic> CUMZ 6007, from Ipoh, Perak, Malaysia (shell width about 6 mm) <bold>D</bold> <italic><tp:taxon-name>Discartemon hypocrites</tp:taxon-name></italic> topotype CUMZ 6199 (shell width about 6 mm) <bold>E, F</bold> <italic><tp:taxon-name>Discartemon afthonodontia</tp:taxon-name></italic> sp. n. <bold>E</bold> paratype CUMZ 6210 (shell width about 9 mm), and <bold>F</bold> specimen CUMZ 6214, from Tam Khao Phlu, Chumphon (shell width about 8 mm).</p></caption><graphic xmlns:xlink="http://www.w3.org/1999/xlink" xlink:href="zookeys-401-045-g002.jpg" position="float" orientation="portrait" xlink:type="simple"/></fig><fig id="F13" position="float" orientation="portrait"><label>Figure 13.</label><caption><p>Genitalia. <bold>A, B</bold> <italic><tp:taxon-name>Discartemon leptoglyphus</tp:taxon-name></italic> CUMZ 6007, from Ipoh, Perak, Malaysia <bold>A</bold> reproductive system, and <bold>B</bold> insertion of vas deferens into penial sheath <bold>C–F</bold> <italic><tp:taxon-name>Discartemon afthonodontia</tp:taxon-name></italic> sp. n. paratype CUMZ 6210 <bold>C</bold> reproductive system <bold>D</bold> insertion of vas deferens into penial sheath <bold>E</bold> inflation of penis, and <bold>F</bold> details of hermaphroditic duct and seminal vesicle.</p></caption><graphic xmlns:xlink="http://www.w3.org/1999/xlink" xlink:href="zookeys-401-045-g013.jpg" position="float" orientation="portrait" xlink:type="simple"/></fig><fig id="F19" position="float" orientation="portrait"><label>Figure 19.</label><caption><p>Internal sculpture of genitalia. <bold>A–E</bold> <italic><tp:taxon-name>Discartemon afthonodontia</tp:taxon-name></italic> sp. n. paratype CUMZ 6210 <bold>A</bold> details of atrial pore on the atrium surface <bold>B</bold> high magnification shows arrangement of penial hooks <bold>C</bold> top view of penial hook <bold>D</bold> lateral view of penial hook, and <bold>E</bold> details of vaginal surface <bold>F–I</bold> <italic><tp:taxon-name>Discartemon epipedis</tp:taxon-name></italic> sp. n. paratype CUMZ 6215 <bold>F</bold> details of the atrium surface <bold>G</bold> scattered arrangement of penial hooks with high magnification, and (inset) shows in low magnification <bold>H</bold> top view of penial hook, and <bold>I</bold> details of vaginal surface <bold>J–N</bold> <italic><tp:taxon-name>Discartemon flavacandida</tp:taxon-name></italic> sp. n. paratype CUMZ 6216 <bold>J</bold> details of atrial pore on the atrium surface <bold>K</bold> high magnification shows arrangement of penial hooks with top view of penial hook in white square <bold>L</bold> top view of penial hook (from white square in <bold>K</bold>) <bold>M</bold> lateral view of penial hook, and <bold>N</bold> details of vaginal surface.</p></caption><graphic xmlns:xlink="http://www.w3.org/1999/xlink" xlink:href="zookeys-401-045-g019.jpg" position="float" orientation="portrait" xlink:type="simple"/></fig><fig id="F22" position="float" orientation="portrait"><label>Figure 22.</label><caption><p>Radula morphology of <bold>A</bold> <italic><tp:taxon-name>Discartemon discus</tp:taxon-name></italic> CUMZ 6257, from Da Nang, Vietnam <bold>B</bold> <italic><tp:taxon-name>Discartemon nummus</tp:taxon-name></italic> CUMZ 6208, from Patthalung <bold>C</bold> <italic><tp:taxon-name>Discartemon hypocrites</tp:taxon-name></italic>, topotype CUMZ 6199 <bold>D</bold> <italic><tp:taxon-name>Discartemon afthonodontia</tp:taxon-name></italic> sp. n., paratype CUMZ 6210 <bold>E</bold> <italic><tp:taxon-name>Discartemon roebeleni</tp:taxon-name></italic>, topotype CUMZ 6217 <bold>F</bold> <italic><tp:taxon-name>Discartemon kotanensis</tp:taxon-name></italic> sp. n. paratype CUMZ 6230 <bold>G</bold> <italic><tp:taxon-name>Discartemon megalostraka</tp:taxon-name></italic> sp. n. paratype CUMZ 6233 <bold>H</bold> <italic><tp:taxon-name>Discartemon triancus</tp:taxon-name></italic> sp. n. paratype CUMZ 6236.</p></caption><graphic xmlns:xlink="http://www.w3.org/1999/xlink" xlink:href="zookeys-401-045-g022.jpg" position="float" orientation="portrait" xlink:type="simple"/></fig><fig id="F23" position="float" orientation="portrait"><label>Figure 23.</label><caption><p>Approximate locations of the type locality of <italic><tp:taxon-name>Discartemon</tp:taxon-name></italic> species. (1) <italic><tp:taxon-name>Discartemon discus</tp:taxon-name></italic>, (2) <italic><tp:taxon-name>Discartemon planus</tp:taxon-name></italic>, (3) <italic><tp:taxon-name>Discartemon sykesi</tp:taxon-name></italic>, (4) <italic><tp:taxon-name>Discartemon nummus</tp:taxon-name></italic>, (5) <italic><tp:taxon-name>Discartemon khaosokensis</tp:taxon-name></italic>, (6) <italic><tp:taxon-name>Discartemon discadentus</tp:taxon-name></italic> sp. n., (7) <italic><tp:taxon-name>Discartemon discamaximus</tp:taxon-name></italic> sp. n., (8) <italic><tp:taxon-name>Discartemon circulus</tp:taxon-name></italic> sp. n., (9) <italic><tp:taxon-name>Discartemon deprima</tp:taxon-name></italic> sp. n., (10) <italic><tp:taxon-name>Discartemon expandus</tp:taxon-name></italic> sp. n., (11) <italic><tp:taxon-name>Discartemon plussensis</tp:taxon-name></italic>, (12) <italic><tp:taxon-name>Discartemon hypocrites</tp:taxon-name></italic>, (13) <italic><tp:taxon-name>Discartemon leptoglyphus</tp:taxon-name></italic>, (14) <italic><tp:taxon-name>Discartemon platymorphus</tp:taxon-name></italic>, (15) <italic><tp:taxon-name>Discartemon afthonodontia</tp:taxon-name></italic> sp. n., (16) <italic><tp:taxon-name>Discartemon epipedis</tp:taxon-name></italic> sp. n., (17) <italic><tp:taxon-name>Discartemon flavacandida</tp:taxon-name></italic> sp. n., (18) <italic><tp:taxon-name>Discartemon lemyrei</tp:taxon-name></italic>, (19) <italic><tp:taxon-name>Discartemon roebeleni</tp:taxon-name></italic>, (20) <italic><tp:taxon-name>Discartemon collingei</tp:taxon-name></italic>, (21) <italic><tp:taxon-name>Discartemon stenostomus</tp:taxon-name></italic>, (22) <italic><tp:taxon-name>Discartemon sangkarensis</tp:taxon-name></italic>, (23) <italic><tp:taxon-name>Discartemon vandermeermohri</tp:taxon-name></italic>, (24) <italic><tp:taxon-name>Discartemon kotanensis</tp:taxon-name></italic> sp. n., (25) <italic><tp:taxon-name>Discartemon megalostraka</tp:taxon-name></italic> sp. n., (26) <italic><tp:taxon-name>Discartemon triancus</tp:taxon-name></italic> sp. n., and (27) <italic><tp:taxon-name>Discartemon conicus</tp:taxon-name></italic> sp. n.</p></caption><graphic xmlns:xlink="http://www.w3.org/1999/xlink" xlink:href="zookeys-401-045-g023.jpg" position="float" orientation="portrait" xlink:type="simple"/></fig><table-wrap id="T2" position="float" orientation="portrait"><label>Table 2.</label><caption><p>Shell measurements of <italic><tp:taxon-name>Discartemon</tp:taxon-name></italic> spp (<italic><tp:taxon-name>Discartemon plussensis</tp:taxon-name></italic>-group). Specimen collections and catalogue numbers indicated in parentheses.</p></caption><table><tbody><tr><th rowspan="2" colspan="1">Species and locality and CUMZ nos</th><th rowspan="2" colspan="1">No. of specimens</th><th rowspan="1" colspan="3">Ranges, mean ± S.D. in mm of:</th><th rowspan="2" colspan="1">Number of whorls</th></tr><tr><th rowspan="1" colspan="1">Shell height</th><th rowspan="1" colspan="1">Shell width</th><th rowspan="1" colspan="1">H/W ratio</th></tr><tr><td rowspan="1" colspan="6"><italic><tp:taxon-name>Discartemon plussensis</tp:taxon-name></italic> (Morgan, 1885)</td></tr><tr><td rowspan="1" colspan="1">Yan Tao San, Perak, Malaysia: (6008)</td><td rowspan="1" colspan="1">24</td><td rowspan="1" colspan="1">3.0–3.8<break/> 3.4±0.22</td><td rowspan="1" colspan="1">5.8–7.5<break/> 6.6±0.45</td><td rowspan="1" colspan="1">0.4–0.6<break/> 0.5±0.03</td><td rowspan="1" colspan="1">5½–6</td></tr><tr><td rowspan="1" colspan="1">Ipoh, Perak, Malaysia: (6009)</td><td rowspan="1" colspan="1">3</td><td rowspan="1" colspan="1">2.9–3.3<break/> 3.0±0.23</td><td rowspan="1" colspan="1">5.6–6.2<break/> 6.0±0.36</td><td rowspan="1" colspan="1">0.5–0.5<break/> 0.5±0.04</td><td rowspan="1" colspan="1">5½–6</td></tr><tr><td rowspan="1" colspan="6"><italic><tp:taxon-name>Discartemon hypocrites</tp:taxon-name></italic> Benthem Jutting, 1954</td></tr><tr><td rowspan="1" colspan="1">Gaplu Bukit, Perlis, Malaysia: (6198)</td><td rowspan="1" colspan="1">4</td><td rowspan="1" colspan="1">2.8–3.0<break/> 2.9±0.08</td><td rowspan="1" colspan="1">6.5–7.3<break/> 6.9±0.41</td><td rowspan="1" colspan="1">0.4–0.4<break/> 0.4±0.02</td><td rowspan="1" colspan="1">5–5½</td></tr><tr><td rowspan="1" colspan="6"><italic><tp:taxon-name>Discartemon leptoglyphus</tp:taxon-name></italic> Benthem Jutting, 1954</td></tr><tr><td rowspan="1" colspan="1">Lost World, Perak, Malaysia: (6007, 6260)</td><td rowspan="1" colspan="1">15</td><td rowspan="1" colspan="1">2.7–3.1<break/> 2.9±0.13</td><td rowspan="1" colspan="1">6.8–8.0<break/> 7.2±0.30</td><td rowspan="1" colspan="1">0.4–0.4<break/> 0.4±0.02</td><td rowspan="1" colspan="1">5–5½</td></tr><tr><td rowspan="1" colspan="1">Ampang Baru, Ipoh, Perak, Malaysia: (6010)</td><td rowspan="1" colspan="1">3</td><td rowspan="1" colspan="1">2.9–3.2<break/> 3.1±0.13</td><td rowspan="1" colspan="1">6.6–7.5<break/> 7.0±0.41</td><td rowspan="1" colspan="1">0.4–0.5<break/> 0.4±0.02</td><td rowspan="1" colspan="1">5–5½</td></tr><tr><td rowspan="1" colspan="6"><italic><tp:taxon-name>Discartemon afthonodontia</tp:taxon-name></italic> sp. n.</td></tr><tr><td rowspan="1" colspan="1">Tam Phitsadan, Chumphon: (4206, 6019, 6249)</td><td rowspan="1" colspan="1">29</td><td rowspan="1" colspan="1">3.9–5.4<break/> 4.7±0.35</td><td rowspan="1" colspan="1">8.3–9.6<break/> 9.0±0.29</td><td rowspan="1" colspan="1">0.4–0.6<break/> 0.5±0.04</td><td rowspan="1" colspan="1">6</td></tr><tr><td rowspan="1" colspan="1">Tam Khao Phlu, Chumphon: (3581, 3666)</td><td rowspan="1" colspan="1">31</td><td rowspan="1" colspan="1">3.4–4.4<break/> 3.9±0.26</td><td rowspan="1" colspan="1">7.0–8.4<break/> 7.9±0.31</td><td rowspan="1" colspan="1">0.4–0.6<break/> 0.5±0.03</td><td rowspan="1" colspan="1">6</td></tr><tr><td rowspan="1" colspan="1">Khao Maeo, Chumphon: (3589)</td><td rowspan="1" colspan="1">13</td><td rowspan="1" colspan="1">3.6–4.3<break/> 3.9±0.20</td><td rowspan="1" colspan="1">7.3–8.1<break/> 7.8±0.23</td><td rowspan="1" colspan="1">0.4–0.5<break/> 0.5±0.02</td><td rowspan="1" colspan="1">6</td></tr><tr><td rowspan="1" colspan="1">Wat Tam Phru-Takien, Chumphon: (6016)</td><td rowspan="1" colspan="1">6</td><td rowspan="1" colspan="1">4.2–5.0<break/> 4.6±0.25</td><td rowspan="1" colspan="1">6.7–7.6<break/> 7.3±0.26</td><td rowspan="1" colspan="1">0.5–0.6<break/> 0.6±0.03</td><td rowspan="1" colspan="1">6</td></tr><tr><td rowspan="1" colspan="1">Wat Uthai Tam, Chumphon: (6261)</td><td rowspan="1" colspan="1">28</td><td rowspan="1" colspan="1">4.0–5.3<break/> 4.8±0.32</td><td rowspan="1" colspan="1">7.8–9.1<break/> 8.3±0.32</td><td rowspan="1" colspan="1">0.5–0.6<break/> 0.6±0.03</td><td rowspan="1" colspan="1">6</td></tr><tr><td rowspan="1" colspan="1">Bang Saphan Noi, Prachuap Khirikhan: (3588)</td><td rowspan="1" colspan="1">7</td><td rowspan="1" colspan="1">4.6–6.1<break/> 5.2±0.33</td><td rowspan="1" colspan="1">6.8–8.5<break/> 7.6±0.50</td><td rowspan="1" colspan="1">0.5–0.7<break/> 0.6±0.05</td><td rowspan="1" colspan="1">6</td></tr><tr><td rowspan="1" colspan="1">Wat Tam Khao Marong, Prachuap Khirikhan: (6014)</td><td rowspan="1" colspan="1">17</td><td rowspan="1" colspan="1">4.2–5.0<break/> 4.6±0.25</td><td rowspan="1" colspan="1">6.7–7.6<break/> 7.3±0.26</td><td rowspan="1" colspan="1">0.6–0.7<break/> 0.6±0.02</td><td rowspan="1" colspan="1">6</td></tr><tr><td rowspan="1" colspan="6"><italic><tp:taxon-name>Discartemon epipedis</tp:taxon-name></italic> sp. n.</td></tr><tr><td rowspan="1" colspan="1">Gua Matu Madu, Kelantan, Malaysia: (6020, 6250)</td><td rowspan="1" colspan="1">20</td><td rowspan="1" colspan="1">4.1–5.2<break/> 4.5±0.25</td><td rowspan="1" colspan="1">8.2–9.1<break/> 8.6±0.24</td><td rowspan="1" colspan="1">0.5–0.6<break/> 0.5±0.04</td><td rowspan="1" colspan="1">6</td></tr><tr><td rowspan="1" colspan="6"><italic><tp:taxon-name>Discartemon flavacandida</tp:taxon-name></italic> sp. n.</td></tr><tr><td rowspan="1" colspan="1">Tam Phra Khayang, Ranong: (3574, 3576, 3675, 3676, 4214, 6006, 6251)</td><td rowspan="1" colspan="1">130</td><td rowspan="1" colspan="1">4.6–6.0<break/> 5.2±0.36</td><td rowspan="1" colspan="1">10.1–12.9<break/> 11.2±0.51</td><td rowspan="1" colspan="1">0.4–0.5<break/> 0.5±0.03</td><td rowspan="1" colspan="1">6–6½</td></tr></tbody></table></table-wrap></tp:treatment-sec></tp:taxon-treatment>
