# Supplementary material for: Revision of the carnivorous snail genus Discartemon Pfeiffer, 1856, with description of twelve new species (Pulmonata, Streptaxidae)
Source: Zookeys. 2014 Apr 14;(401):45–107. doi: 10.3897/zookeys.401.7075 (PMC4023267; doi:10.3897/zookeys.401.7075)
Supplement: XML Treatment for Discartemon epipedis [file zookeys.401.7075-treatment17.xml]

<!DOCTYPE tp:taxon-treatment
  PUBLIC "-//TaxonX//DTD Taxonomic Treatment Publishing DTD v0 20100105//EN" "tax-treatment-NSO.dtd">
<tp:taxon-treatment xmlns:tp="http://www.plazi.org/taxpub"><tp:treatment-meta><mixed-citation publication-type="journal"><person-group><name><surname>Siriboon</surname><given-names>Thanit</given-names></name><name><surname>Sutcharit</surname><given-names>Chirasak</given-names></name><name><surname>Naggs</surname><given-names>Fred</given-names></name><name><surname>Rowson</surname><given-names>Ben</given-names></name><name><surname>Panha</surname><given-names>Somsak</given-names></name></person-group><article-title>Revision of the carnivorous snail genus <italic>Discartemon</italic> Pfeiffer, 1856, with description of twelve new species (Pulmonata, Streptaxidae)</article-title><source>Zookeys</source><day>14</day><month>4</month><year>2014</year><volume>2014</volume><issue>401</issue><fpage>45</fpage><lpage>107</lpage><pub-id pub-id-type="doi">10.3897/zookeys.401.7075</pub-id></mixed-citation></tp:treatment-meta><tp:nomenclature><label>16.</label><tp:taxon-name>
                            <tp:taxon-name-part taxon-name-part-type="genus">Discartemon</tp:taxon-name-part>
                            <tp:taxon-name-part taxon-name-part-type="species">epipedis</tp:taxon-name-part>
                            <object-id xmlns:xlink="http://www.w3.org/1999/xlink" content-type="zoobank" xlink:type="simple">http://zoobank.org/20AFF3F2-9EBE-4DF9-BFC1-B5551D93DDC4</object-id>
                            <object-id xmlns:xlink="http://www.w3.org/1999/xlink" xlink:type="simple">http://species-id.net/wiki/Discartemon_epipedis</object-id>
                        </tp:taxon-name><tp:taxon-authority>Siriboon &amp; Panha</tp:taxon-authority><tp:taxon-status xmlns:xlink="http://www.w3.org/1999/xlink" xlink:type="simple">sp. n.</tp:taxon-status><xref ref-type="fig" rid="F3">Figs 3A</xref><xref ref-type="fig" rid="F7">, 7C, D</xref><xref ref-type="fig" rid="F14">, 14A, B</xref><xref ref-type="fig" rid="F19">, 19F–I</xref><xref ref-type="fig" rid="F23">, 23</xref><xref ref-type="table" rid="T2">, Table 2</xref></tp:nomenclature><tp:treatment-sec sec-type="Type material"><title>Type material.</title><p>Holotype CUMZ 6250 (<xref ref-type="fig" rid="F7">Fig. 7C</xref>). Measurement: shell height 4.6 mm, shell width 8.7 mm, and with 6 whorls. Paratypes: CUMZ 6020 (15 shells), 6215 (5 <!--PageBreak-->specimens in ethanol; <xref ref-type="fig" rid="F3">Figs 3A</xref>, <xref ref-type="fig" rid="F14">14A, B</xref>, <xref ref-type="fig" rid="F19">19F–I</xref>), NHMUK 20130678 (2 shells), and SMF (2 shells) from the type locality.</p></tp:treatment-sec><tp:treatment-sec sec-type="Type locality"><title>Type locality.</title><p>Gua Matu Madu, Gua Musang, Kelantan, Malaysia, <named-content xmlns:xlink="http://www.w3.org/1999/xlink" content-type="dwc:verbatimCoordinates" xlink:type="simple">4°50'13.4"N, 101°56'56.3"E</named-content>.</p></tp:treatment-sec><tp:treatment-sec sec-type="Diagnosis"><title>Diagnosis.</title><!--PageBreak--><p><italic><tp:taxon-name>Discartemon epipedis</tp:taxon-name></italic> sp. n. differs from <italic><tp:taxon-name>Discartemon plussensis</tp:taxon-name></italic> and <italic><tp:taxon-name>Discartemon leptoglyphus</tp:taxon-name></italic> in having a higher spire, a nearly smooth shell surface, a semi-ovate aperture, and four apertural lamellae. Compared with <italic><tp:taxon-name>Discartemon flavacandida</tp:taxon-name></italic> sp. n., <italic><tp:taxon-name>Discartemon epipedis</tp:taxon-name></italic> sp. n. has a smaller shell, lacks longitudinal furrows, has the last whorl rounded and regularly coiled, and has four apertural lamellae. The genitalia of <italic><tp:taxon-name>Discartemon epipedis</tp:taxon-name></italic> sp. n. differ from those of <italic><tp:taxon-name>Discartemon flavacandida</tp:taxon-name></italic> sp. n. in having a very short and swollen penial appendix, a long and enlarged vagina, short free oviduct, low conical penial hooks, penial papillae present, and in lacking vaginal pores. <italic><tp:taxon-name>Discartemon epipedis</tp:taxon-name></italic> sp. n. differs from <italic><tp:taxon-name>Discartemon roebeleni</tp:taxon-name></italic> in having a depressed-heliciform shell, a nearly smooth shell surface, and a semi-ovate aperture. The genitalia have a very short and swollen penial appendix, long and enlarged vagina, long and slender free oviduct, dark brown penial hooks located on conical penial papillae, and a vaginal wall with smooth surface.</p></tp:treatment-sec><tp:treatment-sec sec-type="Description"><title>Description.</title><p><bold>Shell.</bold> Shell depressed-heliciform, white and translucent; whorls 6, spire only slightly convex with distinct suture. Shell surface glossy, nearly smooth with few transverse ridges near peristome; varices present. Embryonic shell large, about 2½ whorls. with a smooth surface; following whorls regularly coiled. Last whorl shouldered or rarely rounded, regularly expanded; umbilicus widely open and deep. Aperture semi-ovate; peristome discontinuous, thickened, expanded and reflected. Apertural dentition with a strong parietal lamella and one palatal, one basal and one columellar lamella (<xref ref-type="fig" rid="F7">Fig. 7C</xref>).</p><p><bold>Genital organs.</bold> Atrium (at) very short. Proximal penis (p) very short penial appendix (pa) swollen in middle, and distal penis slender. Penial sheath (ps) thin, extending about two-thirds of penis length; penial sheath retractor muscle (psr) very thin, originating at genital orifice wall and inserting distally on penial sheath (<xref ref-type="fig" rid="F14">Fig. 14A</xref>). Vas deferens (vd) passes through about one-seventh of penial sheath length before entering into penis distally (<xref ref-type="fig" rid="F14">Fig. 14B</xref>). Penial retractor muscle (pr) thin and very long, inserting at penis and vas deferens junction.</p><p>Internal wall of atrium generally smooth with sparse atrial pores (<xref ref-type="fig" rid="F19">Fig. 19F</xref>); penial wall with scattered dark brown penial hooks, about 2 hooks/200 µm<sup>2</sup> (<xref ref-type="fig" rid="F19">Fig. 19G</xref>). Hooks located on conical penial papillae (pp) separated by thin reticulated folds. Penial hooks small (&lt;0.03 mm in length), low conical, expanded at base, tips pointed (<xref ref-type="fig" rid="F17">Fig. 17H</xref>).</p><p>Vagina (v) long, enlarged, about half of penis length. Gametolytic duct (gd) expanded at base and tapering to long and tube extending as far as albumin gland; gametolytic sac (gs) ovate. Free oviduct (fo) a long and narrow tube; oviduct (ov) enlarged and folded; prostate gland inconspicuous and bound to oviduct. Talon (ta) small, short and club shaped. Hermaphroditic duct (hd) bearing long seminal vesicle (sv) about three times longer than the length from talon to branching point of seminal vesicle (<xref ref-type="fig" rid="F14">Fig. 14A</xref>).</p><p>Vaginal wall with smooth surface of strong recticulate vaginal folds (<xref ref-type="fig" rid="F17">Fig. 17I</xref>).</p></tp:treatment-sec><tp:treatment-sec sec-type="Etymology"><title>Etymology.</title><p>The specific epithet “<italic>epipedis</italic>” is derived from the Greek “<italic>epipedos</italic>” meaning “flat” It refers to the flattened- or depressed-heliciform shell.</p></tp:treatment-sec><tp:treatment-sec sec-type="Distribution"><title>Distribution.</title><p>This species is known only from the type locality.</p></tp:treatment-sec><tp:treatment-sec sec-type="Remarks"><title>Remarks.</title><p>Apparently rare and only extensive searching yielded living animals.</p><!--PageBreak--></tp:treatment-sec><tp:treatment-sec><!--Section generated to contain objects referenced in tp:taxon-treatment.--><fig id="F3" position="float" orientation="portrait"><label>Figure 3.</label><caption><p>Living snails. <bold>A</bold> <italic><tp:taxon-name>Discartemon epipedis</tp:taxon-name></italic> sp. n. paratype CUMZ 6215 (shell width about 9 mm) <bold>B</bold> <italic><tp:taxon-name>Discartemon flavacandida</tp:taxon-name></italic> sp. n. paratype CUMZ 6216 (shell width about 12 mm)<bold>C</bold> <italic><tp:taxon-name>Discartemon roebeleni</tp:taxon-name></italic> topotype CUMZ 6217 (shell width about 9 mm) <bold>D</bold> <italic><tp:taxon-name>Discartemon kotanensis</tp:taxon-name></italic> sp. n. paratype CUMZ 6230 (shell width about 9 mm) <bold>E</bold> <italic><tp:taxon-name>Discartemon megalostraka</tp:taxon-name></italic> sp. n. CUMZ 6233, from Phangnga (shell width about 12 mm), and <bold>F</bold> <italic><tp:taxon-name>Discartemon triancus</tp:taxon-name></italic> sp. n. paratype CUMZ 6236 (shell width about 7 mm).</p></caption><graphic xmlns:xlink="http://www.w3.org/1999/xlink" xlink:href="zookeys-401-045-g003.jpg" position="float" orientation="portrait" xlink:type="simple"/></fig><fig id="F7" position="float" orientation="portrait"><label>Figure 7.</label><caption><p>Shells of Group II: <italic><tp:taxon-name>Discartemon plussensis</tp:taxon-name></italic>-group. <bold>A, B</bold> <italic><tp:taxon-name>Discartemon afthonodontia</tp:taxon-name></italic> sp. n. <bold>A</bold> holotype CUMZ 6249 with apertural dentition, and <bold>B</bold> specimen CUMZ 3581, from Tam Khao Phlu, Chumphon <bold>C, D</bold> <italic><tp:taxon-name>Discartemon epipedis</tp:taxon-name></italic> sp. n. <bold>C</bold> holotype CUMZ 6250 with apertural dentition, and <bold>D</bold> paratype CUMZ 6020 <bold>E, F</bold> <italic><tp:taxon-name>Discartemon flavacandida</tp:taxon-name></italic> sp. n. <bold>E</bold> holotype CUMZ 6251 with apertural dentition, and <bold>F</bold> paratype CUMZ 3574.</p></caption><graphic xmlns:xlink="http://www.w3.org/1999/xlink" xlink:href="zookeys-401-045-g007.jpg" position="float" orientation="portrait" xlink:type="simple"/></fig><fig id="F14" position="float" orientation="portrait"><label>Figure 14.</label><caption><p>Genitalia. <bold>A, B</bold> <italic><tp:taxon-name>Discartemon epipedis</tp:taxon-name></italic> sp. n. paratype CUMZ 6215 <bold>A</bold> reproductive system, and <bold>B</bold> insertion of vas deferens into penis sheath <bold>C, D</bold> <italic><tp:taxon-name>Discartemon flavacandida</tp:taxon-name></italic> sp. n., paratype CUMZ 6216 <bold>C</bold> reproductive system, and <bold>D</bold> insertion of vas deferens into penis sheath.</p></caption><graphic xmlns:xlink="http://www.w3.org/1999/xlink" xlink:href="zookeys-401-045-g014.jpg" position="float" orientation="portrait" xlink:type="simple"/></fig><fig id="F19" position="float" orientation="portrait"><label>Figure 19.</label><caption><p>Internal sculpture of genitalia. <bold>A–E</bold> <italic><tp:taxon-name>Discartemon afthonodontia</tp:taxon-name></italic> sp. n. paratype CUMZ 6210 <bold>A</bold> details of atrial pore on the atrium surface <bold>B</bold> high magnification shows arrangement of penial hooks <bold>C</bold> top view of penial hook <bold>D</bold> lateral view of penial hook, and <bold>E</bold> details of vaginal surface <bold>F–I</bold> <italic><tp:taxon-name>Discartemon epipedis</tp:taxon-name></italic> sp. n. paratype CUMZ 6215 <bold>F</bold> details of the atrium surface <bold>G</bold> scattered arrangement of penial hooks with high magnification, and (inset) shows in low magnification <bold>H</bold> top view of penial hook, and <bold>I</bold> details of vaginal surface <bold>J–N</bold> <italic><tp:taxon-name>Discartemon flavacandida</tp:taxon-name></italic> sp. n. paratype CUMZ 6216 <bold>J</bold> details of atrial pore on the atrium surface <bold>K</bold> high magnification shows arrangement of penial hooks with top view of penial hook in white square <bold>L</bold> top view of penial hook (from white square in <bold>K</bold>) <bold>M</bold> lateral view of penial hook, and <bold>N</bold> details of vaginal surface.</p></caption><graphic xmlns:xlink="http://www.w3.org/1999/xlink" xlink:href="zookeys-401-045-g019.jpg" position="float" orientation="portrait" xlink:type="simple"/></fig><fig id="F23" position="float" orientation="portrait"><label>Figure 23.</label><caption><p>Approximate locations of the type locality of <italic><tp:taxon-name>Discartemon</tp:taxon-name></italic> species. (1) <italic><tp:taxon-name>Discartemon discus</tp:taxon-name></italic>, (2) <italic><tp:taxon-name>Discartemon planus</tp:taxon-name></italic>, (3) <italic><tp:taxon-name>Discartemon sykesi</tp:taxon-name></italic>, (4) <italic><tp:taxon-name>Discartemon nummus</tp:taxon-name></italic>, (5) <italic><tp:taxon-name>Discartemon khaosokensis</tp:taxon-name></italic>, (6) <italic><tp:taxon-name>Discartemon discadentus</tp:taxon-name></italic> sp. n., (7) <italic><tp:taxon-name>Discartemon discamaximus</tp:taxon-name></italic> sp. n., (8) <italic><tp:taxon-name>Discartemon circulus</tp:taxon-name></italic> sp. n., (9) <italic><tp:taxon-name>Discartemon deprima</tp:taxon-name></italic> sp. n., (10) <italic><tp:taxon-name>Discartemon expandus</tp:taxon-name></italic> sp. n., (11) <italic><tp:taxon-name>Discartemon plussensis</tp:taxon-name></italic>, (12) <italic><tp:taxon-name>Discartemon hypocrites</tp:taxon-name></italic>, (13) <italic><tp:taxon-name>Discartemon leptoglyphus</tp:taxon-name></italic>, (14) <italic><tp:taxon-name>Discartemon platymorphus</tp:taxon-name></italic>, (15) <italic><tp:taxon-name>Discartemon afthonodontia</tp:taxon-name></italic> sp. n., (16) <italic><tp:taxon-name>Discartemon epipedis</tp:taxon-name></italic> sp. n., (17) <italic><tp:taxon-name>Discartemon flavacandida</tp:taxon-name></italic> sp. n., (18) <italic><tp:taxon-name>Discartemon lemyrei</tp:taxon-name></italic>, (19) <italic><tp:taxon-name>Discartemon roebeleni</tp:taxon-name></italic>, (20) <italic><tp:taxon-name>Discartemon collingei</tp:taxon-name></italic>, (21) <italic><tp:taxon-name>Discartemon stenostomus</tp:taxon-name></italic>, (22) <italic><tp:taxon-name>Discartemon sangkarensis</tp:taxon-name></italic>, (23) <italic><tp:taxon-name>Discartemon vandermeermohri</tp:taxon-name></italic>, (24) <italic><tp:taxon-name>Discartemon kotanensis</tp:taxon-name></italic> sp. n., (25) <italic><tp:taxon-name>Discartemon megalostraka</tp:taxon-name></italic> sp. n., (26) <italic><tp:taxon-name>Discartemon triancus</tp:taxon-name></italic> sp. n., and (27) <italic><tp:taxon-name>Discartemon conicus</tp:taxon-name></italic> sp. n.</p></caption><graphic xmlns:xlink="http://www.w3.org/1999/xlink" xlink:href="zookeys-401-045-g023.jpg" position="float" orientation="portrait" xlink:type="simple"/></fig><table-wrap id="T2" position="float" orientation="portrait"><label>Table 2.</label><caption><p>Shell measurements of <italic><tp:taxon-name>Discartemon</tp:taxon-name></italic> spp (<italic><tp:taxon-name>Discartemon plussensis</tp:taxon-name></italic>-group). Specimen collections and catalogue numbers indicated in parentheses.</p></caption><table><tbody><tr><th rowspan="2" colspan="1">Species and locality and CUMZ nos</th><th rowspan="2" colspan="1">No. of specimens</th><th rowspan="1" colspan="3">Ranges, mean ± S.D. in mm of:</th><th rowspan="2" colspan="1">Number of whorls</th></tr><tr><th rowspan="1" colspan="1">Shell height</th><th rowspan="1" colspan="1">Shell width</th><th rowspan="1" colspan="1">H/W ratio</th></tr><tr><td rowspan="1" colspan="6"><italic><tp:taxon-name>Discartemon plussensis</tp:taxon-name></italic> (Morgan, 1885)</td></tr><tr><td rowspan="1" colspan="1">Yan Tao San, Perak, Malaysia: (6008)</td><td rowspan="1" colspan="1">24</td><td rowspan="1" colspan="1">3.0–3.8<break/> 3.4±0.22</td><td rowspan="1" colspan="1">5.8–7.5<break/> 6.6±0.45</td><td rowspan="1" colspan="1">0.4–0.6<break/> 0.5±0.03</td><td rowspan="1" colspan="1">5½–6</td></tr><tr><td rowspan="1" colspan="1">Ipoh, Perak, Malaysia: (6009)</td><td rowspan="1" colspan="1">3</td><td rowspan="1" colspan="1">2.9–3.3<break/> 3.0±0.23</td><td rowspan="1" colspan="1">5.6–6.2<break/> 6.0±0.36</td><td rowspan="1" colspan="1">0.5–0.5<break/> 0.5±0.04</td><td rowspan="1" colspan="1">5½–6</td></tr><tr><td rowspan="1" colspan="6"><italic><tp:taxon-name>Discartemon hypocrites</tp:taxon-name></italic> Benthem Jutting, 1954</td></tr><tr><td rowspan="1" colspan="1">Gaplu Bukit, Perlis, Malaysia: (6198)</td><td rowspan="1" colspan="1">4</td><td rowspan="1" colspan="1">2.8–3.0<break/> 2.9±0.08</td><td rowspan="1" colspan="1">6.5–7.3<break/> 6.9±0.41</td><td rowspan="1" colspan="1">0.4–0.4<break/> 0.4±0.02</td><td rowspan="1" colspan="1">5–5½</td></tr><tr><td rowspan="1" colspan="6"><italic><tp:taxon-name>Discartemon leptoglyphus</tp:taxon-name></italic> Benthem Jutting, 1954</td></tr><tr><td rowspan="1" colspan="1">Lost World, Perak, Malaysia: (6007, 6260)</td><td rowspan="1" colspan="1">15</td><td rowspan="1" colspan="1">2.7–3.1<break/> 2.9±0.13</td><td rowspan="1" colspan="1">6.8–8.0<break/> 7.2±0.30</td><td rowspan="1" colspan="1">0.4–0.4<break/> 0.4±0.02</td><td rowspan="1" colspan="1">5–5½</td></tr><tr><td rowspan="1" colspan="1">Ampang Baru, Ipoh, Perak, Malaysia: (6010)</td><td rowspan="1" colspan="1">3</td><td rowspan="1" colspan="1">2.9–3.2<break/> 3.1±0.13</td><td rowspan="1" colspan="1">6.6–7.5<break/> 7.0±0.41</td><td rowspan="1" colspan="1">0.4–0.5<break/> 0.4±0.02</td><td rowspan="1" colspan="1">5–5½</td></tr><tr><td rowspan="1" colspan="6"><italic><tp:taxon-name>Discartemon afthonodontia</tp:taxon-name></italic> sp. n.</td></tr><tr><td rowspan="1" colspan="1">Tam Phitsadan, Chumphon: (4206, 6019, 6249)</td><td rowspan="1" colspan="1">29</td><td rowspan="1" colspan="1">3.9–5.4<break/> 4.7±0.35</td><td rowspan="1" colspan="1">8.3–9.6<break/> 9.0±0.29</td><td rowspan="1" colspan="1">0.4–0.6<break/> 0.5±0.04</td><td rowspan="1" colspan="1">6</td></tr><tr><td rowspan="1" colspan="1">Tam Khao Phlu, Chumphon: (3581, 3666)</td><td rowspan="1" colspan="1">31</td><td rowspan="1" colspan="1">3.4–4.4<break/> 3.9±0.26</td><td rowspan="1" colspan="1">7.0–8.4<break/> 7.9±0.31</td><td rowspan="1" colspan="1">0.4–0.6<break/> 0.5±0.03</td><td rowspan="1" colspan="1">6</td></tr><tr><td rowspan="1" colspan="1">Khao Maeo, Chumphon: (3589)</td><td rowspan="1" colspan="1">13</td><td rowspan="1" colspan="1">3.6–4.3<break/> 3.9±0.20</td><td rowspan="1" colspan="1">7.3–8.1<break/> 7.8±0.23</td><td rowspan="1" colspan="1">0.4–0.5<break/> 0.5±0.02</td><td rowspan="1" colspan="1">6</td></tr><tr><td rowspan="1" colspan="1">Wat Tam Phru-Takien, Chumphon: (6016)</td><td rowspan="1" colspan="1">6</td><td rowspan="1" colspan="1">4.2–5.0<break/> 4.6±0.25</td><td rowspan="1" colspan="1">6.7–7.6<break/> 7.3±0.26</td><td rowspan="1" colspan="1">0.5–0.6<break/> 0.6±0.03</td><td rowspan="1" colspan="1">6</td></tr><tr><td rowspan="1" colspan="1">Wat Uthai Tam, Chumphon: (6261)</td><td rowspan="1" colspan="1">28</td><td rowspan="1" colspan="1">4.0–5.3<break/> 4.8±0.32</td><td rowspan="1" colspan="1">7.8–9.1<break/> 8.3±0.32</td><td rowspan="1" colspan="1">0.5–0.6<break/> 0.6±0.03</td><td rowspan="1" colspan="1">6</td></tr><tr><td rowspan="1" colspan="1">Bang Saphan Noi, Prachuap Khirikhan: (3588)</td><td rowspan="1" colspan="1">7</td><td rowspan="1" colspan="1">4.6–6.1<break/> 5.2±0.33</td><td rowspan="1" colspan="1">6.8–8.5<break/> 7.6±0.50</td><td rowspan="1" colspan="1">0.5–0.7<break/> 0.6±0.05</td><td rowspan="1" colspan="1">6</td></tr><tr><td rowspan="1" colspan="1">Wat Tam Khao Marong, Prachuap Khirikhan: (6014)</td><td rowspan="1" colspan="1">17</td><td rowspan="1" colspan="1">4.2–5.0<break/> 4.6±0.25</td><td rowspan="1" colspan="1">6.7–7.6<break/> 7.3±0.26</td><td rowspan="1" colspan="1">0.6–0.7<break/> 0.6±0.02</td><td rowspan="1" colspan="1">6</td></tr><tr><td rowspan="1" colspan="6"><italic><tp:taxon-name>Discartemon epipedis</tp:taxon-name></italic> sp. n.</td></tr><tr><td rowspan="1" colspan="1">Gua Matu Madu, Kelantan, Malaysia: (6020, 6250)</td><td rowspan="1" colspan="1">20</td><td rowspan="1" colspan="1">4.1–5.2<break/> 4.5±0.25</td><td rowspan="1" colspan="1">8.2–9.1<break/> 8.6±0.24</td><td rowspan="1" colspan="1">0.5–0.6<break/> 0.5±0.04</td><td rowspan="1" colspan="1">6</td></tr><tr><td rowspan="1" colspan="6"><italic><tp:taxon-name>Discartemon flavacandida</tp:taxon-name></italic> sp. n.</td></tr><tr><td rowspan="1" colspan="1">Tam Phra Khayang, Ranong: (3574, 3576, 3675, 3676, 4214, 6006, 6251)</td><td rowspan="1" colspan="1">130</td><td rowspan="1" colspan="1">4.6–6.0<break/> 5.2±0.36</td><td rowspan="1" colspan="1">10.1–12.9<break/> 11.2±0.51</td><td rowspan="1" colspan="1">0.4–0.5<break/> 0.5±0.03</td><td rowspan="1" colspan="1">6–6½</td></tr></tbody></table></table-wrap><fig id="F17" position="float" orientation="portrait"><label>Figure 17.</label><caption><p>Internal sculpture of genitalia. <bold>A–E</bold> <italic><tp:taxon-name>Discartemon nummus</tp:taxon-name></italic> CUMZ 6208, from Patthalung <bold>A</bold> details of atrium surface <bold>B</bold> low magnification shows arrangement of penial hooks <bold>C</bold> high magnification of penial hooks <bold>D</bold> top view of penial hooks, white arrow indicate tip of hook, and <bold>E</bold> arrangement of vaginal folds <bold>F–I</bold> <italic><tp:taxon-name>Discartemon discadentus</tp:taxon-name></italic> sp. n., paratype CUMZ 6209 <bold>F</bold> details of atrium surface <bold>G</bold> high magnification of penial hooks with (inset) shows in low magnification <bold>H</bold> top view of penial hook, and <bold>I</bold> arrangement of reticulated vaginal folds.</p></caption><graphic xmlns:xlink="http://www.w3.org/1999/xlink" xlink:href="zookeys-401-045-g017.jpg" position="float" orientation="portrait" xlink:type="simple"/></fig></tp:treatment-sec></tp:taxon-treatment>
