# Supplementary material for: Revision of the carnivorous snail genus Discartemon Pfeiffer, 1856, with description of twelve new species (Pulmonata, Streptaxidae)
Source: Zookeys. 2014 Apr 14;(401):45–107. doi: 10.3897/zookeys.401.7075 (PMC4023267; doi:10.3897/zookeys.401.7075)
Supplement: XML Treatment for Discartemon flavacandida [file zookeys.401.7075-treatment18.xml]

<!DOCTYPE tp:taxon-treatment
  PUBLIC "-//TaxonX//DTD Taxonomic Treatment Publishing DTD v0 20100105//EN" "tax-treatment-NSO.dtd">
<tp:taxon-treatment xmlns:tp="http://www.plazi.org/taxpub"><tp:treatment-meta><mixed-citation publication-type="journal"><person-group><name><surname>Siriboon</surname><given-names>Thanit</given-names></name><name><surname>Sutcharit</surname><given-names>Chirasak</given-names></name><name><surname>Naggs</surname><given-names>Fred</given-names></name><name><surname>Rowson</surname><given-names>Ben</given-names></name><name><surname>Panha</surname><given-names>Somsak</given-names></name></person-group><article-title>Revision of the carnivorous snail genus <italic>Discartemon</italic> Pfeiffer, 1856, with description of twelve new species (Pulmonata, Streptaxidae)</article-title><source>Zookeys</source><day>14</day><month>4</month><year>2014</year><volume>2014</volume><issue>401</issue><fpage>45</fpage><lpage>107</lpage><pub-id pub-id-type="doi">10.3897/zookeys.401.7075</pub-id></mixed-citation></tp:treatment-meta><tp:nomenclature><label>17.</label><tp:taxon-name>
                            <tp:taxon-name-part taxon-name-part-type="genus">Discartemon</tp:taxon-name-part>
                            <tp:taxon-name-part taxon-name-part-type="species">flavacandida</tp:taxon-name-part>
                            <object-id xmlns:xlink="http://www.w3.org/1999/xlink" content-type="zoobank" xlink:type="simple">http://zoobank.org/D224A65B-6BD7-46A4-B7FE-45C7B143CA72</object-id>
                            <object-id xmlns:xlink="http://www.w3.org/1999/xlink" xlink:type="simple">http://species-id.net/wiki/Discartemon_flavacandida</object-id>
                        </tp:taxon-name><tp:taxon-authority>Siriboon &amp; Panha</tp:taxon-authority><tp:taxon-status xmlns:xlink="http://www.w3.org/1999/xlink" xlink:type="simple">sp. n.</tp:taxon-status><xref ref-type="fig" rid="F3">Figs 3B</xref><xref ref-type="fig" rid="F7">, 7E, F</xref><xref ref-type="fig" rid="F14">, 14C, D</xref><xref ref-type="fig" rid="F19">, 19J–N</xref><xref ref-type="fig" rid="F23">, 23</xref><xref ref-type="table" rid="T2">, Table 2</xref></tp:nomenclature><tp:treatment-sec sec-type="Type material"><title>Type material.</title><p>Holotype CUMZ 6251 (<xref ref-type="fig" rid="F7">Fig. 7E</xref>). Measurement: shell height 5.7 mm, shell width 11.7 mm, and with 6½ whorls. Paratypes: CUMZ 3574 (25 shells), 3576 (9 shells), 3579 (1 shell), 3580 (3 shells), 3675 (7 shells), 3676 (33 shells), 3677 (1 shell), 4214 (26 shells), 6006 (22 shells), 6216 (2 specimens in ethanol; <xref ref-type="fig" rid="F3">Figs 3B</xref>, <xref ref-type="fig" rid="F14">14C, D</xref>, <xref ref-type="fig" rid="F19">19J–N</xref>), NHMUK 20130679 (2 shells), and SMF (2 shells) from the type locality.</p><!--PageBreak--></tp:treatment-sec><tp:treatment-sec sec-type="Type locality"><title>Type locality.</title><p>Tam Phra Khayang, Kra Buri, Ranong, Thailand, <named-content xmlns:xlink="http://www.w3.org/1999/xlink" content-type="dwc:verbatimCoordinates" xlink:type="simple">10°19'33.4"N, 98°45'54.7"E</named-content>.</p></tp:treatment-sec><tp:treatment-sec sec-type="Diagnosis"><title>Diagnosis.</title><p>This new species is distinguished from <italic><tp:taxon-name>Discartemon plussensis</tp:taxon-name></italic>, <italic><tp:taxon-name>Discartemon leptoglyphus</tp:taxon-name></italic>, <italic><tp:taxon-name>Discartemon platymorphus</tp:taxon-name></italic>, <italic><tp:taxon-name>Discartemon roebeleni</tp:taxon-name></italic> and <italic><tp:taxon-name>Discartemon collingei</tp:taxon-name></italic> by having a larger shell with a smooth shell surface, a shouldered and slightly axially deflected last whorl, two longitudinal furrows and seven apertural lamellae. Its genitalia are distinctive in having a long but thick penial appendix.</p></tp:treatment-sec><tp:treatment-sec sec-type="Description"><title>Description.</title><p><bold>Shell.</bold> Shell depressed-heliciform, white and translucent; whorls 6–6½, spire only slightly convex, with distinct suture. Shell surface glossy, smooth with thin growth lines.</p><!--PageBreak--><p>Embryonic shell large, about 2½ whorls and with smooth surface; following whorls regularly coiled. Last whorl shouldered, slightly axially deflected, regularly expanded, and two short longitudinal furrows present. Umbilicus widely open and deep. Aperture semi-ovate; peristome discontinuous, expanded and reflected. Apertural dentition with strong parietal and small upper parietal lamellae separated at right angle, one small upper palatal, one palatal, one basal, one columellar, and one small supracolumellar lamella (<xref ref-type="fig" rid="F7">Fig. 7E</xref>).</p><p><bold>Genitalia organs:</bold> Atrium (at) long and slender. Penis (p) long; proximal penis slender; middle part enlarged with a long but thick penial appendix (pa) about half of penis length; distal penis long and slender (<xref ref-type="fig" rid="F14">Fig. 14C</xref>). Penial sheath (ps) thin, extending about half of penis length; penial sheath retractor muscle (psr) very thin, originating at atrium and inserting distally on penial sheath. Vas deferens (vd) passes through about one-fifth of penial sheath length before entering into penis distally (<xref ref-type="fig" rid="F14">Fig. 14D</xref>). Penial retractor muscle (pr) thin and very long, inserting at penis and vas deferens junction.</p><p>Internal wall of atrium generally smooth with numerous atrial pores (<xref ref-type="fig" rid="F19">Fig. 19J</xref>). Penial wall with scattered light brown penial hooks, about 10 hooks/200 µm<sup>2</sup> (<xref ref-type="fig" rid="F19">Fig. 19K</xref>). Hooks located on penial wall. Penial hooks small (&lt;0.03 mm in length), expanded at base, tips pointed and curved towards genital orifice (<xref ref-type="fig" rid="F19">Fig. 19L, M</xref>).</p><p>Vagina (v) very short, about one-fourth of penis length. Gametolytic duct (gd) a long narrow tube extending as far as albumin gland; gametolytic sac (gs) ovate. Free oviduct (fo) very long, slender, proximal with equivalent diameter with vagina, and tapering to smaller tube distally. Oviduct (ov) folded and prostate gland inconspicuous. Talon (ta) small, and very short. Hermaphroditic duct (hd) bearing long seminal vesicle (sv) about one and half times longer than the length from talon to branching point of seminal vesicle (<xref ref-type="fig" rid="F14">Fig. 14C</xref>).</p><p>Vaginal wall generally smooth, surface with numerous pores (<xref ref-type="fig" rid="F19">Fig. 19N</xref>).</p></tp:treatment-sec><tp:treatment-sec sec-type="Etymology"><title>Etymology.</title><p>The specific epithet “<italic>flavacandida</italic>” is derived from the Latin “<italic>flavus</italic>” meaning “yellow” and “<italic>candidus</italic>” meaning “bright or transparent”.</p></tp:treatment-sec><tp:treatment-sec sec-type="Distribution"><title>Distribution.</title><p>This species seems to be restricted to limestone at the type locality.</p></tp:treatment-sec><tp:treatment-sec sec-type="Remarks"><title>Remarks.</title><p>Apparently rare and only extensive searching yielded living animals.</p></tp:treatment-sec><tp:treatment-sec><!--Section generated to contain objects referenced in tp:taxon-treatment.--><fig id="F3" position="float" orientation="portrait"><label>Figure 3.</label><caption><p>Living snails. <bold>A</bold> <italic><tp:taxon-name>Discartemon epipedis</tp:taxon-name></italic> sp. n. paratype CUMZ 6215 (shell width about 9 mm) <bold>B</bold> <italic><tp:taxon-name>Discartemon flavacandida</tp:taxon-name></italic> sp. n. paratype CUMZ 6216 (shell width about 12 mm)<bold>C</bold> <italic><tp:taxon-name>Discartemon roebeleni</tp:taxon-name></italic> topotype CUMZ 6217 (shell width about 9 mm) <bold>D</bold> <italic><tp:taxon-name>Discartemon kotanensis</tp:taxon-name></italic> sp. n. paratype CUMZ 6230 (shell width about 9 mm) <bold>E</bold> <italic><tp:taxon-name>Discartemon megalostraka</tp:taxon-name></italic> sp. n. CUMZ 6233, from Phangnga (shell width about 12 mm), and <bold>F</bold> <italic><tp:taxon-name>Discartemon triancus</tp:taxon-name></italic> sp. n. paratype CUMZ 6236 (shell width about 7 mm).</p></caption><graphic xmlns:xlink="http://www.w3.org/1999/xlink" xlink:href="zookeys-401-045-g003.jpg" position="float" orientation="portrait" xlink:type="simple"/></fig><fig id="F7" position="float" orientation="portrait"><label>Figure 7.</label><caption><p>Shells of Group II: <italic><tp:taxon-name>Discartemon plussensis</tp:taxon-name></italic>-group. <bold>A, B</bold> <italic><tp:taxon-name>Discartemon afthonodontia</tp:taxon-name></italic> sp. n. <bold>A</bold> holotype CUMZ 6249 with apertural dentition, and <bold>B</bold> specimen CUMZ 3581, from Tam Khao Phlu, Chumphon <bold>C, D</bold> <italic><tp:taxon-name>Discartemon epipedis</tp:taxon-name></italic> sp. n. <bold>C</bold> holotype CUMZ 6250 with apertural dentition, and <bold>D</bold> paratype CUMZ 6020 <bold>E, F</bold> <italic><tp:taxon-name>Discartemon flavacandida</tp:taxon-name></italic> sp. n. <bold>E</bold> holotype CUMZ 6251 with apertural dentition, and <bold>F</bold> paratype CUMZ 3574.</p></caption><graphic xmlns:xlink="http://www.w3.org/1999/xlink" xlink:href="zookeys-401-045-g007.jpg" position="float" orientation="portrait" xlink:type="simple"/></fig><fig id="F14" position="float" orientation="portrait"><label>Figure 14.</label><caption><p>Genitalia. <bold>A, B</bold> <italic><tp:taxon-name>Discartemon epipedis</tp:taxon-name></italic> sp. n. paratype CUMZ 6215 <bold>A</bold> reproductive system, and <bold>B</bold> insertion of vas deferens into penis sheath <bold>C, D</bold> <italic><tp:taxon-name>Discartemon flavacandida</tp:taxon-name></italic> sp. n., paratype CUMZ 6216 <bold>C</bold> reproductive system, and <bold>D</bold> insertion of vas deferens into penis sheath.</p></caption><graphic xmlns:xlink="http://www.w3.org/1999/xlink" xlink:href="zookeys-401-045-g014.jpg" position="float" orientation="portrait" xlink:type="simple"/></fig><fig id="F19" position="float" orientation="portrait"><label>Figure 19.</label><caption><p>Internal sculpture of genitalia. <bold>A–E</bold> <italic><tp:taxon-name>Discartemon afthonodontia</tp:taxon-name></italic> sp. n. paratype CUMZ 6210 <bold>A</bold> details of atrial pore on the atrium surface <bold>B</bold> high magnification shows arrangement of penial hooks <bold>C</bold> top view of penial hook <bold>D</bold> lateral view of penial hook, and <bold>E</bold> details of vaginal surface <bold>F–I</bold> <italic><tp:taxon-name>Discartemon epipedis</tp:taxon-name></italic> sp. n. paratype CUMZ 6215 <bold>F</bold> details of the atrium surface <bold>G</bold> scattered arrangement of penial hooks with high magnification, and (inset) shows in low magnification <bold>H</bold> top view of penial hook, and <bold>I</bold> details of vaginal surface <bold>J–N</bold> <italic><tp:taxon-name>Discartemon flavacandida</tp:taxon-name></italic> sp. n. paratype CUMZ 6216 <bold>J</bold> details of atrial pore on the atrium surface <bold>K</bold> high magnification shows arrangement of penial hooks with top view of penial hook in white square <bold>L</bold> top view of penial hook (from white square in <bold>K</bold>) <bold>M</bold> lateral view of penial hook, and <bold>N</bold> details of vaginal surface.</p></caption><graphic xmlns:xlink="http://www.w3.org/1999/xlink" xlink:href="zookeys-401-045-g019.jpg" position="float" orientation="portrait" xlink:type="simple"/></fig><fig id="F23" position="float" orientation="portrait"><label>Figure 23.</label><caption><p>Approximate locations of the type locality of <italic><tp:taxon-name>Discartemon</tp:taxon-name></italic> species. (1) <italic><tp:taxon-name>Discartemon discus</tp:taxon-name></italic>, (2) <italic><tp:taxon-name>Discartemon planus</tp:taxon-name></italic>, (3) <italic><tp:taxon-name>Discartemon sykesi</tp:taxon-name></italic>, (4) <italic><tp:taxon-name>Discartemon nummus</tp:taxon-name></italic>, (5) <italic><tp:taxon-name>Discartemon khaosokensis</tp:taxon-name></italic>, (6) <italic><tp:taxon-name>Discartemon discadentus</tp:taxon-name></italic> sp. n., (7) <italic><tp:taxon-name>Discartemon discamaximus</tp:taxon-name></italic> sp. n., (8) <italic><tp:taxon-name>Discartemon circulus</tp:taxon-name></italic> sp. n., (9) <italic><tp:taxon-name>Discartemon deprima</tp:taxon-name></italic> sp. n., (10) <italic><tp:taxon-name>Discartemon expandus</tp:taxon-name></italic> sp. n., (11) <italic><tp:taxon-name>Discartemon plussensis</tp:taxon-name></italic>, (12) <italic><tp:taxon-name>Discartemon hypocrites</tp:taxon-name></italic>, (13) <italic><tp:taxon-name>Discartemon leptoglyphus</tp:taxon-name></italic>, (14) <italic><tp:taxon-name>Discartemon platymorphus</tp:taxon-name></italic>, (15) <italic><tp:taxon-name>Discartemon afthonodontia</tp:taxon-name></italic> sp. n., (16) <italic><tp:taxon-name>Discartemon epipedis</tp:taxon-name></italic> sp. n., (17) <italic><tp:taxon-name>Discartemon flavacandida</tp:taxon-name></italic> sp. n., (18) <italic><tp:taxon-name>Discartemon lemyrei</tp:taxon-name></italic>, (19) <italic><tp:taxon-name>Discartemon roebeleni</tp:taxon-name></italic>, (20) <italic><tp:taxon-name>Discartemon collingei</tp:taxon-name></italic>, (21) <italic><tp:taxon-name>Discartemon stenostomus</tp:taxon-name></italic>, (22) <italic><tp:taxon-name>Discartemon sangkarensis</tp:taxon-name></italic>, (23) <italic><tp:taxon-name>Discartemon vandermeermohri</tp:taxon-name></italic>, (24) <italic><tp:taxon-name>Discartemon kotanensis</tp:taxon-name></italic> sp. n., (25) <italic><tp:taxon-name>Discartemon megalostraka</tp:taxon-name></italic> sp. n., (26) <italic><tp:taxon-name>Discartemon triancus</tp:taxon-name></italic> sp. n., and (27) <italic><tp:taxon-name>Discartemon conicus</tp:taxon-name></italic> sp. n.</p></caption><graphic xmlns:xlink="http://www.w3.org/1999/xlink" xlink:href="zookeys-401-045-g023.jpg" position="float" orientation="portrait" xlink:type="simple"/></fig><table-wrap id="T2" position="float" orientation="portrait"><label>Table 2.</label><caption><p>Shell measurements of <italic><tp:taxon-name>Discartemon</tp:taxon-name></italic> spp (<italic><tp:taxon-name>Discartemon plussensis</tp:taxon-name></italic>-group). Specimen collections and catalogue numbers indicated in parentheses.</p></caption><table><tbody><tr><th rowspan="2" colspan="1">Species and locality and CUMZ nos</th><th rowspan="2" colspan="1">No. of specimens</th><th rowspan="1" colspan="3">Ranges, mean ± S.D. in mm of:</th><th rowspan="2" colspan="1">Number of whorls</th></tr><tr><th rowspan="1" colspan="1">Shell height</th><th rowspan="1" colspan="1">Shell width</th><th rowspan="1" colspan="1">H/W ratio</th></tr><tr><td rowspan="1" colspan="6"><italic><tp:taxon-name>Discartemon plussensis</tp:taxon-name></italic> (Morgan, 1885)</td></tr><tr><td rowspan="1" colspan="1">Yan Tao San, Perak, Malaysia: (6008)</td><td rowspan="1" colspan="1">24</td><td rowspan="1" colspan="1">3.0–3.8<break/> 3.4±0.22</td><td rowspan="1" colspan="1">5.8–7.5<break/> 6.6±0.45</td><td rowspan="1" colspan="1">0.4–0.6<break/> 0.5±0.03</td><td rowspan="1" colspan="1">5½–6</td></tr><tr><td rowspan="1" colspan="1">Ipoh, Perak, Malaysia: (6009)</td><td rowspan="1" colspan="1">3</td><td rowspan="1" colspan="1">2.9–3.3<break/> 3.0±0.23</td><td rowspan="1" colspan="1">5.6–6.2<break/> 6.0±0.36</td><td rowspan="1" colspan="1">0.5–0.5<break/> 0.5±0.04</td><td rowspan="1" colspan="1">5½–6</td></tr><tr><td rowspan="1" colspan="6"><italic><tp:taxon-name>Discartemon hypocrites</tp:taxon-name></italic> Benthem Jutting, 1954</td></tr><tr><td rowspan="1" colspan="1">Gaplu Bukit, Perlis, Malaysia: (6198)</td><td rowspan="1" colspan="1">4</td><td rowspan="1" colspan="1">2.8–3.0<break/> 2.9±0.08</td><td rowspan="1" colspan="1">6.5–7.3<break/> 6.9±0.41</td><td rowspan="1" colspan="1">0.4–0.4<break/> 0.4±0.02</td><td rowspan="1" colspan="1">5–5½</td></tr><tr><td rowspan="1" colspan="6"><italic><tp:taxon-name>Discartemon leptoglyphus</tp:taxon-name></italic> Benthem Jutting, 1954</td></tr><tr><td rowspan="1" colspan="1">Lost World, Perak, Malaysia: (6007, 6260)</td><td rowspan="1" colspan="1">15</td><td rowspan="1" colspan="1">2.7–3.1<break/> 2.9±0.13</td><td rowspan="1" colspan="1">6.8–8.0<break/> 7.2±0.30</td><td rowspan="1" colspan="1">0.4–0.4<break/> 0.4±0.02</td><td rowspan="1" colspan="1">5–5½</td></tr><tr><td rowspan="1" colspan="1">Ampang Baru, Ipoh, Perak, Malaysia: (6010)</td><td rowspan="1" colspan="1">3</td><td rowspan="1" colspan="1">2.9–3.2<break/> 3.1±0.13</td><td rowspan="1" colspan="1">6.6–7.5<break/> 7.0±0.41</td><td rowspan="1" colspan="1">0.4–0.5<break/> 0.4±0.02</td><td rowspan="1" colspan="1">5–5½</td></tr><tr><td rowspan="1" colspan="6"><italic><tp:taxon-name>Discartemon afthonodontia</tp:taxon-name></italic> sp. n.</td></tr><tr><td rowspan="1" colspan="1">Tam Phitsadan, Chumphon: (4206, 6019, 6249)</td><td rowspan="1" colspan="1">29</td><td rowspan="1" colspan="1">3.9–5.4<break/> 4.7±0.35</td><td rowspan="1" colspan="1">8.3–9.6<break/> 9.0±0.29</td><td rowspan="1" colspan="1">0.4–0.6<break/> 0.5±0.04</td><td rowspan="1" colspan="1">6</td></tr><tr><td rowspan="1" colspan="1">Tam Khao Phlu, Chumphon: (3581, 3666)</td><td rowspan="1" colspan="1">31</td><td rowspan="1" colspan="1">3.4–4.4<break/> 3.9±0.26</td><td rowspan="1" colspan="1">7.0–8.4<break/> 7.9±0.31</td><td rowspan="1" colspan="1">0.4–0.6<break/> 0.5±0.03</td><td rowspan="1" colspan="1">6</td></tr><tr><td rowspan="1" colspan="1">Khao Maeo, Chumphon: (3589)</td><td rowspan="1" colspan="1">13</td><td rowspan="1" colspan="1">3.6–4.3<break/> 3.9±0.20</td><td rowspan="1" colspan="1">7.3–8.1<break/> 7.8±0.23</td><td rowspan="1" colspan="1">0.4–0.5<break/> 0.5±0.02</td><td rowspan="1" colspan="1">6</td></tr><tr><td rowspan="1" colspan="1">Wat Tam Phru-Takien, Chumphon: (6016)</td><td rowspan="1" colspan="1">6</td><td rowspan="1" colspan="1">4.2–5.0<break/> 4.6±0.25</td><td rowspan="1" colspan="1">6.7–7.6<break/> 7.3±0.26</td><td rowspan="1" colspan="1">0.5–0.6<break/> 0.6±0.03</td><td rowspan="1" colspan="1">6</td></tr><tr><td rowspan="1" colspan="1">Wat Uthai Tam, Chumphon: (6261)</td><td rowspan="1" colspan="1">28</td><td rowspan="1" colspan="1">4.0–5.3<break/> 4.8±0.32</td><td rowspan="1" colspan="1">7.8–9.1<break/> 8.3±0.32</td><td rowspan="1" colspan="1">0.5–0.6<break/> 0.6±0.03</td><td rowspan="1" colspan="1">6</td></tr><tr><td rowspan="1" colspan="1">Bang Saphan Noi, Prachuap Khirikhan: (3588)</td><td rowspan="1" colspan="1">7</td><td rowspan="1" colspan="1">4.6–6.1<break/> 5.2±0.33</td><td rowspan="1" colspan="1">6.8–8.5<break/> 7.6±0.50</td><td rowspan="1" colspan="1">0.5–0.7<break/> 0.6±0.05</td><td rowspan="1" colspan="1">6</td></tr><tr><td rowspan="1" colspan="1">Wat Tam Khao Marong, Prachuap Khirikhan: (6014)</td><td rowspan="1" colspan="1">17</td><td rowspan="1" colspan="1">4.2–5.0<break/> 4.6±0.25</td><td rowspan="1" colspan="1">6.7–7.6<break/> 7.3±0.26</td><td rowspan="1" colspan="1">0.6–0.7<break/> 0.6±0.02</td><td rowspan="1" colspan="1">6</td></tr><tr><td rowspan="1" colspan="6"><italic><tp:taxon-name>Discartemon epipedis</tp:taxon-name></italic> sp. n.</td></tr><tr><td rowspan="1" colspan="1">Gua Matu Madu, Kelantan, Malaysia: (6020, 6250)</td><td rowspan="1" colspan="1">20</td><td rowspan="1" colspan="1">4.1–5.2<break/> 4.5±0.25</td><td rowspan="1" colspan="1">8.2–9.1<break/> 8.6±0.24</td><td rowspan="1" colspan="1">0.5–0.6<break/> 0.5±0.04</td><td rowspan="1" colspan="1">6</td></tr><tr><td rowspan="1" colspan="6"><italic><tp:taxon-name>Discartemon flavacandida</tp:taxon-name></italic> sp. n.</td></tr><tr><td rowspan="1" colspan="1">Tam Phra Khayang, Ranong: (3574, 3576, 3675, 3676, 4214, 6006, 6251)</td><td rowspan="1" colspan="1">130</td><td rowspan="1" colspan="1">4.6–6.0<break/> 5.2±0.36</td><td rowspan="1" colspan="1">10.1–12.9<break/> 11.2±0.51</td><td rowspan="1" colspan="1">0.4–0.5<break/> 0.5±0.03</td><td rowspan="1" colspan="1">6–6½</td></tr></tbody></table></table-wrap></tp:treatment-sec></tp:taxon-treatment>
