# Supplementary material for: Revision of the carnivorous snail genus Discartemon Pfeiffer, 1856, with description of twelve new species (Pulmonata, Streptaxidae)
Source: Zookeys. 2014 Apr 14;(401):45–107. doi: 10.3897/zookeys.401.7075 (PMC4023267; doi:10.3897/zookeys.401.7075)
Supplement: XML Treatment for Discartemon roebeleni [file zookeys.401.7075-treatment20.xml]

<!DOCTYPE tp:taxon-treatment
  PUBLIC "-//TaxonX//DTD Taxonomic Treatment Publishing DTD v0 20100105//EN" "tax-treatment-NSO.dtd">
<tp:taxon-treatment xmlns:tp="http://www.plazi.org/taxpub"><tp:treatment-meta><mixed-citation publication-type="journal"><person-group><name><surname>Siriboon</surname><given-names>Thanit</given-names></name><name><surname>Sutcharit</surname><given-names>Chirasak</given-names></name><name><surname>Naggs</surname><given-names>Fred</given-names></name><name><surname>Rowson</surname><given-names>Ben</given-names></name><name><surname>Panha</surname><given-names>Somsak</given-names></name></person-group><article-title>Revision of the carnivorous snail genus <italic>Discartemon</italic> Pfeiffer, 1856, with description of twelve new species (Pulmonata, Streptaxidae)</article-title><source>Zookeys</source><day>14</day><month>4</month><year>2014</year><volume>2014</volume><issue>401</issue><fpage>45</fpage><lpage>107</lpage><pub-id pub-id-type="doi">10.3897/zookeys.401.7075</pub-id></mixed-citation></tp:treatment-meta><tp:nomenclature><label>19.</label><tp:taxon-name>
                            <tp:taxon-name-part taxon-name-part-type="genus">Discartemon</tp:taxon-name-part>
                            <tp:taxon-name-part taxon-name-part-type="species">roebeleni</tp:taxon-name-part>
                            <object-id xmlns:xlink="http://www.w3.org/1999/xlink" xlink:type="simple">http://species-id.net/wiki/Discartemon_roebeleni</object-id>
                        </tp:taxon-name><tp:taxon-authority>(Möllendorff, 1894)</tp:taxon-authority><xref ref-type="fig" rid="F3">Figs 3C</xref><xref ref-type="fig" rid="F8">, 8B–G</xref><xref ref-type="fig" rid="F15">, 15A–C</xref><xref ref-type="fig" rid="F20">, 20A–E</xref><xref ref-type="fig" rid="F22">, 22E</xref><xref ref-type="fig" rid="F23">, 23</xref><xref ref-type="table" rid="T3">, Table 3</xref><tp:nomenclature-citation-list><tp:nomenclature-citation><tp:taxon-name>Streptaxis roebeleni</tp:taxon-name><comment> Möllendorff, 1894: 147, pl. 16, figs 3, 4. Type locality: Samui Island, Gulf of Siam. <xref ref-type="bibr" rid="B17">Gude 1903</xref>: 226. <xref ref-type="bibr" rid="B18">Gude 1920</xref>: 53. <xref ref-type="bibr" rid="B23">Laidlaw 1933</xref>: 233.</comment></tp:nomenclature-citation><tp:nomenclature-citation><tp:taxon-name>Odontartemon (Discartemon) roebeleni</tp:taxon-name><comment> – <xref ref-type="bibr" rid="B20">Kobelt 1906</xref>: 99, pl. 54, figs 10, 11. <xref ref-type="bibr" rid="B21">Kobelt 1910</xref>: 150.</comment></tp:nomenclature-citation><tp:nomenclature-citation><tp:taxon-name>Discartemon roebeleni</tp:taxon-name><comment> – <xref ref-type="bibr" rid="B4">Benthem Jutting 1954</xref>: 79, 81, fig. 3. <xref ref-type="bibr" rid="B5">Benthem Jutting 1959</xref>: 168. <xref ref-type="bibr" rid="B62">Zilch 1961</xref>: 82, pl. 5, fig. 4. <xref ref-type="bibr" rid="B43">Richardson 1988</xref>: 184. Maassen 2000: 88. <xref ref-type="bibr" rid="B19">Hemmen and Hemmen 2001</xref>: 42.</comment></tp:nomenclature-citation></tp:nomenclature-citation-list></tp:nomenclature><tp:treatment-sec sec-type="Material examined"><title>Material examined.</title><p>Lectotype of <italic><tp:taxon-name>Streptaxis roebeleni</tp:taxon-name></italic> SMF 108526 (<xref ref-type="fig" rid="F8">Fig. 8B</xref>), and paralectotypes SMF 108527 (5 shells), 108528 (2 shells), 108529 (1 shell), 108530 (1 shell).</p><p>Holotype of forma <italic>major</italic> SMF 108531 (<xref ref-type="fig" rid="F8">Fig. 8C</xref>), and paratype 108532 (2 shells). Holotype of forma <italic>minor</italic> SMF 108533 (<xref ref-type="fig" rid="F8">Fig. 8D</xref>).</p><p>Topotypes from Samui, Thailand: NMW 1955.158.25255 (1 shell), and Nam Tok Hin Lad, Samui, Suratthani, Thailand, <named-content xmlns:xlink="http://www.w3.org/1999/xlink" content-type="dwc:verbatimCoordinates" xlink:type="simple">9°31'15.3"N, 99°57'20.1"E</named-content>: CUMZ 3655 (<xref ref-type="fig" rid="F8">Fig. 8E</xref>), 4217, 6217 (52 specimens in ethanol; <xref ref-type="fig" rid="F3">Figs 3C</xref>, <xref ref-type="fig" rid="F15">15A–C</xref>, <xref ref-type="fig" rid="F20">20A–E</xref>, <xref ref-type="fig" rid="F22">22E</xref>).</p><p>Topotypes from Samui, Thailand: NMW 1955.158.25255 (1 shell), and Nam Tok Hin Lad, Samui, Suratthani, Thailand, <named-content xmlns:xlink="http://www.w3.org/1999/xlink" content-type="dwc:verbatimCoordinates" xlink:type="simple">9°31'15.3"N, 99°57'20.1"E</named-content>: CUMZ 3655 (<xref ref-type="fig" rid="F8">Fig. 8E</xref>), 4217, 6217 (52 specimens in ethanol; <xref ref-type="fig" rid="F3">Figs 3C</xref>, <xref ref-type="fig" rid="F15">15A–C</xref>, <xref ref-type="fig" rid="F20">20A–E</xref>, <xref ref-type="fig" rid="F22">22E</xref>). Samui Island, Gulf of Siam [Thailand]: NHMW 36538 (1 shell), NHMW Rusnov R284 (1 shell), RMNH Fulton Coll. Reg. 177 (2 shells), ZMB 43127 (2 shells). Kow Tao Is. [=Ko Tao], Thailand: NMW 1955.158.25254 (7 shells). Ko Tao, Suratthani: CUMZ 3577. Ko Wuatalub, Ang Thong National Park, Suratthani: CUMZ 6022, 6218 (1 specimen in ethanol). Ko Mae Ko, Ang Thong National Park, Suratthani: CUMZ 6219 (1 specimen in ethanol). Ban Ta Khun, Suratthani: CUMZ 3590. Ratchaprapha reservior, Ban Ta Khun, Suratthani: CUMZ 6220 (4 specimens in ethanol). Khlong Saeng Wildlife Sanctuary, Ban Ta Khun, Suratthani: CUMZ 3652. Wat Khao Khok, Wiang Sa, Suratthani: CUMZ 3658. Wat Na San, Ban Na San, Suratthani: CUMZ <!--PageBreak--><!--PageBreak-->3578. Km 3, Khiri Rat Nikhom, Suratthani: CUMZ 6221 (1 specimen in ethanol). Wat Khao Phanom Wang, Suratthani: CUMZ 6222 (1 specimen in ethanol). Tam Hong, Khao Nan National Park, Nakhon Si Thammarat: CUMZ 4221. Tam Luang, Khao Nan National Park, Nakhon Si Thammarat: CUMZ 4231. Tam Phannara, Nakhon <!--PageBreak--><!--PageBreak-->Si Thammarat: CUMZ 3667. Tam Khun Klung, Nopphitam, Nakhon Si Thammarat: CUMZ 6021. Khao Phrathong, Cha-uat, Nakhon Si Thammarat: CUMZ 3599. Wat Suwankhuha, Takua Thung, Phangnga: CUMZ 3661 (<xref ref-type="fig" rid="F8">Fig. 8F</xref>), 6223 (14 specimens in ethanol). Sra Morakot, Krabi: CUMZ 6023, 6226 (7 specimens in ethanol). Ao Phra Nang, Krabi: CUMZ 3651. Khao Huai Hang, Huai Yot, Trang: CUMZ 3656. Tam Lay-Kao Krop, Huai Yot, Trang: CUMZ 3600. Botanic Garden, Trang: CUMZ 3663. Khao Pi-na, Na Yong, Trang: CUMZ 6024. Tam Sumno, Trang: CUMZ 6225 (1 specimen in ethanol). Khao Pu-Khao Ya National Park, Si Banphot, Phatthalung: CUMZ 3575, 3596. Tam Wang Thong, Phatthalung: CUMZ 3662, 6027, 6224 (6 specimens in ethanol). Wat Khaotupson, Phatthalung: CUMZ 3678. Khao Ok Thalu, Phatthalung: CUMZ 3595. Khao Chaison, Phatthalung: CUMZ 6028. Tam Tanan, Satun: CUMZ 6025. Tam Khantiphon, Satun: CUMZ 6026, 6227 (1 specimen in ethanol). Ko Buloan Pai, La Ngu, Satun: CUMZ 3591. Ko Tarutao, Satun: CUMZ 6228 (7 specimens in ethanol), 6256 (<xref ref-type="fig" rid="F8">Fig. 8G</xref>). Ko Klang, Tarutao, Satun: CUMZ 6229 (9 specimens in ethanol). Khao Nui, Rattaphum, Songkhla: CUMZ 3598.</p></tp:treatment-sec><tp:treatment-sec sec-type="Description"><title>Description.</title><p><bold>Shell.</bold> Shell globose-heliciform, white and translucent; whorls 6–6½, spire conical with distinct suture. Shell surface glossy, with transverse ridges that diminish below periphery; varices present. Embryonic shell large, about 2½ whorls, with a smooth surface; following whorls regularly coiled. Last whorl rounded, regularly expanded; umbilicus widely open and deep. Aperture sub-quadrangular; peristome discontinuous, thickened, expanded and reflected. Apertural dentition with one strong parietal, one palatal, one basal and one columellar lamella (<xref ref-type="fig" rid="F8">Fig. 8B</xref>). Sometimes basal lamella absent (<xref ref-type="fig" rid="F8">Fig. 8F</xref>), or upper palatal and supracolumellar lamellae present (<xref ref-type="fig" rid="F8">Fig. 8G</xref>).</p><p><bold>Radula.</bold> Each row consists of 21–33 teeth with formula (10-16)-1-(10-16). Central tooth very small and triangular with a pointed cusp. Lateral and marginal teeth undifferentiated, unicuspid and lanceolate. Latero-marginal teeth gradually reduce in size, with outermost teeth much smaller and shorter than inner teeth (<xref ref-type="fig" rid="F22">Fig. 22E</xref>).</p><p><bold>Genitalia organs.</bold> Atrium (at) long. Penis short and slender. Penial sheath (ps) extending entire penis length; penial sheath retractor muscle (psr) very thin, originating at genital orifice wall and inserting distally on penial sheath (<xref ref-type="fig" rid="F15">Fig. 15A</xref>). Vas deferens (vd) passes through about one-seventh of penial sheath length before entering into penis distally (<xref ref-type="fig" rid="F15">Fig. 15B</xref>). Penial retractor muscle (pr) thin and very long, inserting at penis and vas deferens junction.</p><p>Internal wall of atrium generally corrugated (<xref ref-type="fig" rid="F20">Fig. 20A</xref>). Penial wall with scattered, transparent penial hooks, about 8 hooks/200 µm<sup>2</sup>. Hooks located on very short penial papilla (pp). Penial hooks small (&lt;0.03 mm in length), short, expanded at base, tips pointed and curved towards genital orifice (<xref ref-type="fig" rid="F20">Fig. 20C, D</xref>).</p><p>Vagina (v) short, about half of penis length. Gametolytic duct (gd) a long and slender tube extending as far as albumin gland; gametolytic sac (gs) ovate. Free oviduct (fo) short, about same length as vagina; oviduct (ov) folded; prostate gland inconspicuous and bound to oviduct. Talon (ta) small, very short. Hermaphroditic duct (hd) bearing extremely long seminal vesicle (sv) (<xref ref-type="fig" rid="F15">Fig. 15C</xref>).</p><p>Vaginal wall generally with longitudinal vaginal folds (<xref ref-type="fig" rid="F20">Fig. 20E</xref>).</p><table-wrap id="T3" position="float" orientation="portrait"><label>Table 3.</label><caption><p>Shell measurements of <italic><tp:taxon-name>Discartemon</tp:taxon-name></italic> spp (<italic><tp:taxon-name>Discartemon roebeleni</tp:taxon-name></italic>-group). Specimen collections and catalogue numbers indicated in parentheses.</p></caption><table><tbody><tr><th rowspan="2" colspan="1">Species and locality and CUMZ nos</th><th rowspan="2" colspan="1">No. of specimens</th><th rowspan="1" colspan="3">Ranges, mean ± S.D. in mm of:</th><th rowspan="2" colspan="1">Number of whorls</th></tr><tr><th rowspan="1" colspan="1">Shell height</th><th rowspan="1" colspan="1">Shell width</th><th rowspan="1" colspan="1">H/W ratio</th></tr><tr><td rowspan="1" colspan="6"><italic><tp:taxon-name>Discartemon roebeleni</tp:taxon-name></italic> (Möllendorff, 1894)</td></tr><tr><td rowspan="1" colspan="1">Ko Samui, Suratthani: (3655)</td><td rowspan="1" colspan="1">5</td><td rowspan="1" colspan="1">5.6–6.4<break/> 5.9±0.42</td><td rowspan="1" colspan="1">9.1–9.9<break/> 9.5±0.28</td><td rowspan="1" colspan="1">0.6–0.7<break/> 0.6±0.03</td><td rowspan="1" colspan="1">6–6½</td></tr><tr><td rowspan="1" colspan="1">Wat Khao Khok, Suratthani: (3658)</td><td rowspan="1" colspan="1">19</td><td rowspan="1" colspan="1">3.6–4.5<break/> 4.1±0.22</td><td rowspan="1" colspan="1">6.7–7.6<break/> 7.2±0.27</td><td rowspan="1" colspan="1">0.5–0.6<break/> 0.6±0.03</td><td rowspan="1" colspan="1">6–6½</td></tr><tr><td rowspan="1" colspan="1">Khao Nan N. P., Nakhon Si Thammarat: (4221)</td><td rowspan="1" colspan="1">10</td><td rowspan="1" colspan="1">4.5–5.3<break/> 4.8±0.27</td><td rowspan="1" colspan="1">7.1–9.1<break/> 8.1±0.61</td><td rowspan="1" colspan="1">0.6–0.6<break/> 0.6±0.03</td><td rowspan="1" colspan="1">6–6½</td></tr><tr><td rowspan="1" colspan="1">Wat Suwankhuha, Phangnga: (3661)</td><td rowspan="1" colspan="1">19</td><td rowspan="1" colspan="1">5.2–6.7<break/> 6.0±0.41</td><td rowspan="1" colspan="1">8.6–10.5<break/> 9.6±0.43</td><td rowspan="1" colspan="1">0.5–0.7<break/> 0.6±0.04</td><td rowspan="1" colspan="1">6–6½</td></tr><tr><td rowspan="1" colspan="1">Khao Pu-Khao Ya N. P., Phatthalung: (3596)</td><td rowspan="1" colspan="1">13</td><td rowspan="1" colspan="1">3.9–5.5<break/> 4.7±0.42</td><td rowspan="1" colspan="1">7.4–9.5<break/> 8.4±0.62</td><td rowspan="1" colspan="1">0.5–0.6<break/> 0.6±0.03</td><td rowspan="1" colspan="1">6–6½</td></tr><tr><td rowspan="1" colspan="1">Tam Wang Thong, Phatthalung: (3662, 6027)</td><td rowspan="1" colspan="1">15</td><td rowspan="1" colspan="1">4.4–5.6<break/> 4.9±0.31</td><td rowspan="1" colspan="1">7.0–8.0<break/> 7.6±0.29</td><td rowspan="1" colspan="1">0.6–0.7<break/> 0.6±0.03</td><td rowspan="1" colspan="1">6–6½</td></tr><tr><td rowspan="1" colspan="1">Khao Huai Hang, Trang: (3656)</td><td rowspan="1" colspan="1">9</td><td rowspan="1" colspan="1">4.8–5.6<break/> 5.2±0.34</td><td rowspan="1" colspan="1">8.2–9.5<break/> 9.1±0.52</td><td rowspan="1" colspan="1">0.5–0.6<break/> 0.6±0.02</td><td rowspan="1" colspan="1">6–6½</td></tr><tr><td rowspan="1" colspan="1">Botanic Garden, Trang: (3663)</td><td rowspan="1" colspan="1">9</td><td rowspan="1" colspan="1">5.1–6.4<break/> 5.6±0.38</td><td rowspan="1" colspan="1">8.0–10.3<break/> 8.9±0.81</td><td rowspan="1" colspan="1">0.6–0.7<break/> 0.6±0.04</td><td rowspan="1" colspan="1">6–6½</td></tr><tr><td rowspan="1" colspan="1">Sra Morakot, Krabi: (6023)</td><td rowspan="1" colspan="1">27</td><td rowspan="1" colspan="1">4.7–5.6<break/> 5.1±0.23</td><td rowspan="1" colspan="1">7.4–8.5<break/> 7.9±0.28</td><td rowspan="1" colspan="1">0.6–0.7<break/> 0.6±0.02</td><td rowspan="1" colspan="1">6–6½</td></tr><tr><td rowspan="1" colspan="1">Tam Tanan, Satun: (6025)</td><td rowspan="1" colspan="1">16</td><td rowspan="1" colspan="1">4.8–5.7<break/> 5.2±0.26</td><td rowspan="1" colspan="1">8.3–9.4<break/> 8.8±0.28</td><td rowspan="1" colspan="1">0.5–0.6<break/> 0.6±0.03</td><td rowspan="1" colspan="1">6–6½</td></tr><tr><td rowspan="1" colspan="1">Tam Khantiphon, Satun: (6026)</td><td rowspan="1" colspan="1">7</td><td rowspan="1" colspan="1">5.0–5.4<break/> 5.2±0.13</td><td rowspan="1" colspan="1">9.6–10.1<break/> 9.8±0.19</td><td rowspan="1" colspan="1">0.5–0.5<break/> 0.5±0.01</td><td rowspan="1" colspan="1">6–6½</td></tr><tr><td rowspan="1" colspan="6"><italic><tp:taxon-name>Discartemon kotanensis</tp:taxon-name></italic> sp. n.</td></tr><tr><td rowspan="1" colspan="1">Ko Tan, Suratthani: (6230, 6252)</td><td rowspan="1" colspan="1">32</td><td rowspan="1" colspan="1">5.8–7.4<break/> 6.6±0.44</td><td rowspan="1" colspan="1">8.6–10.5<break/> 9.6±0.50</td><td rowspan="1" colspan="1">0.6–0.8<break/> 0.7±0.04</td><td rowspan="1" colspan="1">6–6½</td></tr><tr><td rowspan="1" colspan="6"><italic><tp:taxon-name>Discartemon megalostraka</tp:taxon-name></italic> sp. n.</td></tr><tr><td rowspan="1" colspan="1">Nam Tok Tao Thong, Phangnga: (3657, 6031, 6253)</td><td rowspan="1" colspan="1">19</td><td rowspan="1" colspan="1">7.2–9.4<break/> 8.2±0.57</td><td rowspan="1" colspan="1">11.0–14.5<break/> 12.4±0.84</td><td rowspan="1" colspan="1">0.6–0.7<break/> 0.7±0.04</td><td rowspan="1" colspan="1">7–7½</td></tr><tr><td rowspan="1" colspan="1">Wat Tam Seua, Krabi: (6029)</td><td rowspan="1" colspan="1">6</td><td rowspan="1" colspan="1">6.5–7.3<break/> 6.9±0.3</td><td rowspan="1" colspan="1">10.7–11.6<break/> 11.2±0.34</td><td rowspan="1" colspan="1">0.6–0.6<break/> 0.6±0.02</td><td rowspan="1" colspan="1">7–7½</td></tr><tr><td rowspan="1" colspan="1">Ban Chong, Krabi: (6030)</td><td rowspan="1" colspan="1">10</td><td rowspan="1" colspan="1">7.7–9.4<break/> 8.5±0.52</td><td rowspan="1" colspan="1">12.0–12.9<break/> 12.6±0.32</td><td rowspan="1" colspan="1">0.6–0.7<break/> 0.7±0.04</td><td rowspan="1" colspan="1">7–7½</td></tr><tr><td rowspan="1" colspan="6"><italic><tp:taxon-name>Discartemon triancus</tp:taxon-name></italic> sp. n.</td></tr><tr><td rowspan="1" colspan="1">Gunung Kilian, Perlis, Malaysia: (6234, 6254)</td><td rowspan="1" colspan="1">5</td><td rowspan="1" colspan="1">4.3–4.8<break/> 4.6±0.22</td><td rowspan="1" colspan="1">7.8–8.5<break/> 8.1±0.33</td><td rowspan="1" colspan="1">0.5–0.6<break/> 0.6±0.04</td><td rowspan="1" colspan="1">5½–6</td></tr><tr><td rowspan="1" colspan="6"><italic><tp:taxon-name>Discartemon conicus</tp:taxon-name></italic> sp. n.</td></tr><tr><td rowspan="1" colspan="1">Gau Cerita, Langawi, Malaysia: (6033, 6255)</td><td rowspan="1" colspan="1">3</td><td rowspan="1" colspan="1">4.1–4.5<break/> 4.3±0.2</td><td rowspan="1" colspan="1">7.0–7.3<break/> 7.1±0.16</td><td rowspan="1" colspan="1">0.6–0.6<break/> 0.6±0.03</td><td rowspan="1" colspan="1">6</td></tr></tbody></table></table-wrap><!--PageBreak--><!--PageBreak--></tp:treatment-sec><tp:treatment-sec sec-type="Distribution"><title>Distribution.</title><p>This species is found in limestone habitats and is common in southern Thailand. The geographic distribution records are in eight Provinces, ranging from 10°N to 6°N: Suratthani, Nakhon Si Thammarat, Krabi, Phangnga, Phatthalung, Trang, Satun, and Songkhla.</p></tp:treatment-sec><tp:treatment-sec sec-type="Remarks"><title>Remarks.</title><p><italic><tp:taxon-name>Discartemon roebeleni</tp:taxon-name></italic> can be distinguished from <italic><tp:taxon-name>Discartemon collingei</tp:taxon-name></italic> by its rounded, regularly coiled last whorl and wider umbilicus. It differs from <italic><tp:taxon-name>Discartemon stenostomus</tp:taxon-name></italic> in the higher spire with transverse ridges that diminish below the periphery, a sub-quadrangular aperture, and in having a basal lamella.</p></tp:treatment-sec><tp:treatment-sec><!--Section generated to contain objects referenced in tp:taxon-treatment.--><fig id="F3" position="float" orientation="portrait"><label>Figure 3.</label><caption><p>Living snails. <bold>A</bold> <italic><tp:taxon-name>Discartemon epipedis</tp:taxon-name></italic> sp. n. paratype CUMZ 6215 (shell width about 9 mm) <bold>B</bold> <italic><tp:taxon-name>Discartemon flavacandida</tp:taxon-name></italic> sp. n. paratype CUMZ 6216 (shell width about 12 mm)<bold>C</bold> <italic><tp:taxon-name>Discartemon roebeleni</tp:taxon-name></italic> topotype CUMZ 6217 (shell width about 9 mm) <bold>D</bold> <italic><tp:taxon-name>Discartemon kotanensis</tp:taxon-name></italic> sp. n. paratype CUMZ 6230 (shell width about 9 mm) <bold>E</bold> <italic><tp:taxon-name>Discartemon megalostraka</tp:taxon-name></italic> sp. n. CUMZ 6233, from Phangnga (shell width about 12 mm), and <bold>F</bold> <italic><tp:taxon-name>Discartemon triancus</tp:taxon-name></italic> sp. n. paratype CUMZ 6236 (shell width about 7 mm).</p></caption><graphic xmlns:xlink="http://www.w3.org/1999/xlink" xlink:href="zookeys-401-045-g003.jpg" position="float" orientation="portrait" xlink:type="simple"/></fig><fig id="F8" position="float" orientation="portrait"><label>Figure 8.</label><caption><p>Shells of Group III: <italic><tp:taxon-name>Discartemon roebeleni</tp:taxon-name></italic>-group. <bold>A</bold> <italic><tp:taxon-name>Discartemon lemyrei</tp:taxon-name></italic> holotype MNHN <bold>B–G</bold> <italic><tp:taxon-name>Discartemon roebeleni</tp:taxon-name></italic> <bold>B</bold> lectotype SMF 108526 <bold>C</bold> holotype of forma <italic>major</italic> SMF 108531 <bold>D</bold> holotype of forma <italic>minor</italic> SMF 108533, <bold>E</bold> topotype CUMZ 3655 with apertural dentition <bold>F</bold> specimen CUMZ 3661, from Wat Suwankhuha, Phangnga with apertural dentition, and <bold>G</bold> specimen CUMZ 6256, from Ko Tarutao, Satun with apertural dentition. <bold>H</bold> <italic><tp:taxon-name>Discartemon collingei</tp:taxon-name></italic> syntype NHMUK 1937.7.9.20.</p></caption><graphic xmlns:xlink="http://www.w3.org/1999/xlink" xlink:href="zookeys-401-045-g008.jpg" position="float" orientation="portrait" xlink:type="simple"/></fig><fig id="F15" position="float" orientation="portrait"><label>Figure 15.</label><caption><p>Genitalia. <bold>A–C</bold> <italic><tp:taxon-name>Discartemon roebeleni</tp:taxon-name></italic> topotype CUMZ 6217 <bold>A</bold> reproductive system <bold>B</bold> insertion of vas deferens into penial sheath, and <bold>C</bold> details of hermaphroditic duct and seminal vesicle <bold>D–F</bold> <italic><tp:taxon-name>Discartemon kotanensis</tp:taxon-name></italic> sp. n. paratype CUMZ 6230 <bold>D</bold> reproductive system, <bold>E</bold> insertion of vas deferens into penis sheath, and <bold>F</bold> details of hermaphroditic duct and seminal vesicle.</p></caption><graphic xmlns:xlink="http://www.w3.org/1999/xlink" xlink:href="zookeys-401-045-g015.jpg" position="float" orientation="portrait" xlink:type="simple"/></fig><fig id="F20" position="float" orientation="portrait"><label>Figure 20.</label><caption><p>Internal sculpture of genitalia. <bold>A–E</bold> <italic><tp:taxon-name>Discartemon roebeleni</tp:taxon-name></italic> topotype CUMZ 6217 <bold>A</bold> details of atrium surface <bold>B</bold> low magnification shows arrangement of penial hooks <bold>C</bold> lateral view of penial hook <bold>D</bold> top view of penial hook, and <bold>E</bold> arrangement of vaginal folds <bold>F–J</bold> <italic><tp:taxon-name>Discartemon kotanensis</tp:taxon-name></italic> sp. n. paratype CUMZ 6230 <bold>F</bold> details of atrial pore on the atrium surface <bold>G</bold> low magnification shows arrangement of penial hooks <bold>H</bold> high magnification of penial hooks with top view of penial hook in white square <bold>I</bold> top view of penial hook (from white square in <bold>H</bold>), and <bold>J</bold> arrangement of vaginal folds.</p></caption><graphic xmlns:xlink="http://www.w3.org/1999/xlink" xlink:href="zookeys-401-045-g020.jpg" position="float" orientation="portrait" xlink:type="simple"/></fig><fig id="F22" position="float" orientation="portrait"><label>Figure 22.</label><caption><p>Radula morphology of <bold>A</bold> <italic><tp:taxon-name>Discartemon discus</tp:taxon-name></italic> CUMZ 6257, from Da Nang, Vietnam <bold>B</bold> <italic><tp:taxon-name>Discartemon nummus</tp:taxon-name></italic> CUMZ 6208, from Patthalung <bold>C</bold> <italic><tp:taxon-name>Discartemon hypocrites</tp:taxon-name></italic>, topotype CUMZ 6199 <bold>D</bold> <italic><tp:taxon-name>Discartemon afthonodontia</tp:taxon-name></italic> sp. n., paratype CUMZ 6210 <bold>E</bold> <italic><tp:taxon-name>Discartemon roebeleni</tp:taxon-name></italic>, topotype CUMZ 6217 <bold>F</bold> <italic><tp:taxon-name>Discartemon kotanensis</tp:taxon-name></italic> sp. n. paratype CUMZ 6230 <bold>G</bold> <italic><tp:taxon-name>Discartemon megalostraka</tp:taxon-name></italic> sp. n. paratype CUMZ 6233 <bold>H</bold> <italic><tp:taxon-name>Discartemon triancus</tp:taxon-name></italic> sp. n. paratype CUMZ 6236.</p></caption><graphic xmlns:xlink="http://www.w3.org/1999/xlink" xlink:href="zookeys-401-045-g022.jpg" position="float" orientation="portrait" xlink:type="simple"/></fig><fig id="F23" position="float" orientation="portrait"><label>Figure 23.</label><caption><p>Approximate locations of the type locality of <italic><tp:taxon-name>Discartemon</tp:taxon-name></italic> species. (1) <italic><tp:taxon-name>Discartemon discus</tp:taxon-name></italic>, (2) <italic><tp:taxon-name>Discartemon planus</tp:taxon-name></italic>, (3) <italic><tp:taxon-name>Discartemon sykesi</tp:taxon-name></italic>, (4) <italic><tp:taxon-name>Discartemon nummus</tp:taxon-name></italic>, (5) <italic><tp:taxon-name>Discartemon khaosokensis</tp:taxon-name></italic>, (6) <italic><tp:taxon-name>Discartemon discadentus</tp:taxon-name></italic> sp. n., (7) <italic><tp:taxon-name>Discartemon discamaximus</tp:taxon-name></italic> sp. n., (8) <italic><tp:taxon-name>Discartemon circulus</tp:taxon-name></italic> sp. n., (9) <italic><tp:taxon-name>Discartemon deprima</tp:taxon-name></italic> sp. n., (10) <italic><tp:taxon-name>Discartemon expandus</tp:taxon-name></italic> sp. n., (11) <italic><tp:taxon-name>Discartemon plussensis</tp:taxon-name></italic>, (12) <italic><tp:taxon-name>Discartemon hypocrites</tp:taxon-name></italic>, (13) <italic><tp:taxon-name>Discartemon leptoglyphus</tp:taxon-name></italic>, (14) <italic><tp:taxon-name>Discartemon platymorphus</tp:taxon-name></italic>, (15) <italic><tp:taxon-name>Discartemon afthonodontia</tp:taxon-name></italic> sp. n., (16) <italic><tp:taxon-name>Discartemon epipedis</tp:taxon-name></italic> sp. n., (17) <italic><tp:taxon-name>Discartemon flavacandida</tp:taxon-name></italic> sp. n., (18) <italic><tp:taxon-name>Discartemon lemyrei</tp:taxon-name></italic>, (19) <italic><tp:taxon-name>Discartemon roebeleni</tp:taxon-name></italic>, (20) <italic><tp:taxon-name>Discartemon collingei</tp:taxon-name></italic>, (21) <italic><tp:taxon-name>Discartemon stenostomus</tp:taxon-name></italic>, (22) <italic><tp:taxon-name>Discartemon sangkarensis</tp:taxon-name></italic>, (23) <italic><tp:taxon-name>Discartemon vandermeermohri</tp:taxon-name></italic>, (24) <italic><tp:taxon-name>Discartemon kotanensis</tp:taxon-name></italic> sp. n., (25) <italic><tp:taxon-name>Discartemon megalostraka</tp:taxon-name></italic> sp. n., (26) <italic><tp:taxon-name>Discartemon triancus</tp:taxon-name></italic> sp. n., and (27) <italic><tp:taxon-name>Discartemon conicus</tp:taxon-name></italic> sp. n.</p></caption><graphic xmlns:xlink="http://www.w3.org/1999/xlink" xlink:href="zookeys-401-045-g023.jpg" position="float" orientation="portrait" xlink:type="simple"/></fig></tp:treatment-sec><ref-list><ref id="B17"><mixed-citation xmlns:xlink="http://www.w3.org/1999/xlink" xlink:type="simple"><person-group><name name-style="western"><surname>Gude</surname><given-names>GK</given-names></name></person-group> (<year>1903</year>) <article-title>A synopsis of the genus <italic>Streptaxis</italic> and its allies.</article-title><source>Proceedings of the Malacological Society of London</source><volume>5</volume>: <fpage>201</fpage>-<lpage>244</lpage>.</mixed-citation></ref><ref id="B18"><mixed-citation xmlns:xlink="http://www.w3.org/1999/xlink" xlink:type="simple"><person-group><name name-style="western"><surname>Gude</surname><given-names>GK</given-names></name></person-group> (<year>1920</year>) <article-title>On the armature of land mollusca.</article-title><source>Proceedings of the Malacological Society of London</source><volume>14</volume>: <fpage>53</fpage>-<lpage>54</lpage>.</mixed-citation></ref><ref id="B23"><mixed-citation xmlns:xlink="http://www.w3.org/1999/xlink" xlink:type="simple"><person-group><name name-style="western"><surname>Laidlaw</surname><given-names>FF</given-names></name></person-group> (<year>1933</year>) <article-title>A list of the land and fresh-water Mollusca of the Malay Peninsula.</article-title><source>Journal Malayan Branch Royal Asiatic Society</source><volume>11</volume>: <fpage>211</fpage>-<lpage>234</lpage>.</mixed-citation></ref><ref id="B20"><mixed-citation xmlns:xlink="http://www.w3.org/1999/xlink" xlink:type="simple"><person-group><name name-style="western"><surname>Kobelt</surname><given-names>W</given-names></name></person-group> (<year>1905–1906</year>) <article-title>Die Raublungenschnecken (Agnatha). Zweite Abtheilung: Streptaxidae und Daudebardiidae.</article-title><source>Systematisches Conchylien- Cabinet von Martini und Chemnitz</source>. 1 (12b) (2): <fpage>1</fpage>–<lpage>96</lpage>, pls 42–59 [1905]; <fpage>97</fpage>–<lpage>211</lpage>, pls 60–71 [1906].</mixed-citation></ref><ref id="B21"><mixed-citation xmlns:xlink="http://www.w3.org/1999/xlink" xlink:type="simple"><person-group><name name-style="western"><surname>Kobelt</surname><given-names>W</given-names></name></person-group> (<year>1910</year>) <article-title/><source>Jahrbücher des Nassauischen Vereins für Naturkunde</source><volume>63</volume>: <fpage>138</fpage>-<lpage>196</lpage>.</mixed-citation></ref><ref id="B4"><mixed-citation xmlns:xlink="http://www.w3.org/1999/xlink" xlink:type="simple"><person-group><name name-style="western"><surname>Benthem Jutting</surname><given-names>WSS van</given-names></name></person-group> (<year>1954</year>) <article-title>The Malayan Streptaxidae of the genera <italic>Discartemon</italic> and <italic>Oophana</italic>.</article-title><source>Bulletin of the Raffles Museum</source><volume>25</volume>: <fpage>71</fpage>-<lpage>106</lpage>.</mixed-citation></ref><ref id="B5"><mixed-citation xmlns:xlink="http://www.w3.org/1999/xlink" xlink:type="simple"><person-group><name name-style="western"><surname>Benthem Jutting</surname><given-names>WSS van</given-names></name></person-group> (<year>1959</year>) <article-title>Catalogue of the non-marine Mollusca of Sumatra and of its satellite islands.</article-title><source>Beaufortia</source><volume>7</volume>: <fpage>41</fpage>-<lpage>191</lpage>.</mixed-citation></ref><ref id="B62"><mixed-citation xmlns:xlink="http://www.w3.org/1999/xlink" xlink:type="simple"><person-group><name name-style="western"><surname>Zilch</surname><given-names>A</given-names></name></person-group> (<year>1961</year>) <article-title>Die Typen und Typoide des Natur-Museums Senckenberg 24: Mollusca, Streptaxidae.</article-title><source>Archiv für Molluskenkunde</source><volume>90</volume>: <fpage>79</fpage>-<lpage>120</lpage>.</mixed-citation></ref><ref id="B43"><mixed-citation xmlns:xlink="http://www.w3.org/1999/xlink" xlink:type="simple"><person-group><name name-style="western"><surname>Richardson</surname><given-names>L</given-names></name></person-group> (<year>1988</year>) <article-title>Streptaxacea: Catalog of species, Part I, Streptaxidae.</article-title><source>Tryonia</source><volume>16</volume>: <fpage>1</fpage>-<lpage>326</lpage>.</mixed-citation></ref><ref id="B19"><mixed-citation xmlns:xlink="http://www.w3.org/1999/xlink" xlink:type="simple"><person-group><name name-style="western"><surname>Hemmen</surname><given-names>J</given-names></name><name name-style="western"><surname>Hemmen</surname><given-names>C</given-names></name></person-group> (<year>2001</year>) <article-title>Aktualisierte liste der terrestrischen gastropoden Thailands.</article-title><source>Schriften zur Malakozoologie</source><volume>18</volume>: <fpage>35</fpage>-<lpage>70</lpage>.</mixed-citation></ref></ref-list></tp:taxon-treatment>
