# Supplementary material for: Revision of the carnivorous snail genus Discartemon Pfeiffer, 1856, with description of twelve new species (Pulmonata, Streptaxidae)
Source: Zookeys. 2014 Apr 14;(401):45–107. doi: 10.3897/zookeys.401.7075 (PMC4023267; doi:10.3897/zookeys.401.7075)
Supplement: XML Treatment for Discartemon collingei [file zookeys.401.7075-treatment21.xml]

<!DOCTYPE tp:taxon-treatment
  PUBLIC "-//TaxonX//DTD Taxonomic Treatment Publishing DTD v0 20100105//EN" "tax-treatment-NSO.dtd">
<tp:taxon-treatment xmlns:tp="http://www.plazi.org/taxpub"><tp:treatment-meta><mixed-citation publication-type="journal"><person-group><name><surname>Siriboon</surname><given-names>Thanit</given-names></name><name><surname>Sutcharit</surname><given-names>Chirasak</given-names></name><name><surname>Naggs</surname><given-names>Fred</given-names></name><name><surname>Rowson</surname><given-names>Ben</given-names></name><name><surname>Panha</surname><given-names>Somsak</given-names></name></person-group><article-title>Revision of the carnivorous snail genus <italic>Discartemon</italic> Pfeiffer, 1856, with description of twelve new species (Pulmonata, Streptaxidae)</article-title><source>Zookeys</source><day>14</day><month>4</month><year>2014</year><volume>2014</volume><issue>401</issue><fpage>45</fpage><lpage>107</lpage><pub-id pub-id-type="doi">10.3897/zookeys.401.7075</pub-id></mixed-citation></tp:treatment-meta><tp:nomenclature><label>20.</label><tp:taxon-name>
                            <tp:taxon-name-part taxon-name-part-type="genus">Discartemon</tp:taxon-name-part>
                            <tp:taxon-name-part taxon-name-part-type="species">collingei</tp:taxon-name-part>
                            <object-id xmlns:xlink="http://www.w3.org/1999/xlink" xlink:type="simple">http://species-id.net/wiki/Discartemon_collingei</object-id>
                        </tp:taxon-name><tp:taxon-authority>(Sykes, 1902)</tp:taxon-authority><xref ref-type="fig" rid="F8">Figs 8H</xref><xref ref-type="fig" rid="F23">, 23</xref><tp:nomenclature-citation-list><tp:nomenclature-citation><tp:taxon-name>Streptaxis collingei</tp:taxon-name><comment> Sykes, 1902: 22, 60, pl. 3, figs 8–10. Type locality: Kelantan, Malay Peninsula. <xref ref-type="bibr" rid="B17">Gude 1903</xref>: 214. <xref ref-type="bibr" rid="B23">Laidlaw 1933</xref>: 233.</comment></tp:nomenclature-citation><tp:nomenclature-citation><tp:taxon-name>Streptaxis (Discartemon) collingei</tp:taxon-name><comment> – <xref ref-type="bibr" rid="B31">Möllendorff 1902</xref>: 136.</comment></tp:nomenclature-citation><tp:nomenclature-citation><tp:taxon-name>Odontartemon (Discartemon) collingei</tp:taxon-name><comment> – <xref ref-type="bibr" rid="B22">Laidlaw 1929</xref>: 260.</comment></tp:nomenclature-citation><tp:nomenclature-citation><tp:taxon-name>Discartemon collingei</tp:taxon-name><comment> – <xref ref-type="bibr" rid="B4">Benthem Jutting 1954</xref>: 79, 83, fig. 4. <xref ref-type="bibr" rid="B5">Benthem Jutting 1959</xref>: 168. <xref ref-type="bibr" rid="B7">Berry 1965</xref>: 28, 29. <xref ref-type="bibr" rid="B43">Richardson 1988</xref>: 182. <xref ref-type="bibr" rid="B25">Maassen 2001</xref>: 87. <xref ref-type="bibr" rid="B26">Marwoto 2008</xref>: 192.</comment></tp:nomenclature-citation></tp:nomenclature-citation-list></tp:nomenclature><tp:treatment-sec sec-type="Material examined"><title>Material examined.</title><p>Syntype NHMUK 1937.7.9.20 (1 shell; <xref ref-type="fig" rid="F8">Fig. 8H</xref>). Kelantan, Malaysia: NMW 1955.158.25250 (2 shells). Kelantan, Malaysia: NHMW 40716 (1 shell).</p></tp:treatment-sec><tp:treatment-sec sec-type="Remarks"><title>Remarks.</title><p>Shell globose-heliciform, translucent, with a conical spire with a distinct suture. Shell surface with transverse ridges that diminish below periphery; varices present. Later whorls slightly axially deflected. Last whorl shouldered and regularly expanded; umbilicus wide and deep. Aperture sub-quadrangular; peristome thick, expanded and reflected. Apertural dentition with one parietal, one palatal, one basal and one columellar lamella (<xref ref-type="fig" rid="F8">Fig. 8H</xref>).</p><p><italic><tp:taxon-name>Discartemon collingei</tp:taxon-name></italic> is similar to <italic><tp:taxon-name>Discartemon lemyrei</tp:taxon-name></italic>, but the latter species has a larger shell with a higher spire, a shell surface with transverse ridges, the last whorl rounded and more inflated, a narrower umbilicus, and only one parietal lamella.</p></tp:treatment-sec><tp:treatment-sec><!--Section generated to contain objects referenced in tp:taxon-treatment.--><fig id="F8" position="float" orientation="portrait"><label>Figure 8.</label><caption><p>Shells of Group III: <italic><tp:taxon-name>Discartemon roebeleni</tp:taxon-name></italic>-group. <bold>A</bold> <italic><tp:taxon-name>Discartemon lemyrei</tp:taxon-name></italic> holotype MNHN <bold>B–G</bold> <italic><tp:taxon-name>Discartemon roebeleni</tp:taxon-name></italic> <bold>B</bold> lectotype SMF 108526 <bold>C</bold> holotype of forma <italic>major</italic> SMF 108531 <bold>D</bold> holotype of forma <italic>minor</italic> SMF 108533, <bold>E</bold> topotype CUMZ 3655 with apertural dentition <bold>F</bold> specimen CUMZ 3661, from Wat Suwankhuha, Phangnga with apertural dentition, and <bold>G</bold> specimen CUMZ 6256, from Ko Tarutao, Satun with apertural dentition. <bold>H</bold> <italic><tp:taxon-name>Discartemon collingei</tp:taxon-name></italic> syntype NHMUK 1937.7.9.20.</p></caption><graphic xmlns:xlink="http://www.w3.org/1999/xlink" xlink:href="zookeys-401-045-g008.jpg" position="float" orientation="portrait" xlink:type="simple"/></fig><fig id="F23" position="float" orientation="portrait"><label>Figure 23.</label><caption><p>Approximate locations of the type locality of <italic><tp:taxon-name>Discartemon</tp:taxon-name></italic> species. (1) <italic><tp:taxon-name>Discartemon discus</tp:taxon-name></italic>, (2) <italic><tp:taxon-name>Discartemon planus</tp:taxon-name></italic>, (3) <italic><tp:taxon-name>Discartemon sykesi</tp:taxon-name></italic>, (4) <italic><tp:taxon-name>Discartemon nummus</tp:taxon-name></italic>, (5) <italic><tp:taxon-name>Discartemon khaosokensis</tp:taxon-name></italic>, (6) <italic><tp:taxon-name>Discartemon discadentus</tp:taxon-name></italic> sp. n., (7) <italic><tp:taxon-name>Discartemon discamaximus</tp:taxon-name></italic> sp. n., (8) <italic><tp:taxon-name>Discartemon circulus</tp:taxon-name></italic> sp. n., (9) <italic><tp:taxon-name>Discartemon deprima</tp:taxon-name></italic> sp. n., (10) <italic><tp:taxon-name>Discartemon expandus</tp:taxon-name></italic> sp. n., (11) <italic><tp:taxon-name>Discartemon plussensis</tp:taxon-name></italic>, (12) <italic><tp:taxon-name>Discartemon hypocrites</tp:taxon-name></italic>, (13) <italic><tp:taxon-name>Discartemon leptoglyphus</tp:taxon-name></italic>, (14) <italic><tp:taxon-name>Discartemon platymorphus</tp:taxon-name></italic>, (15) <italic><tp:taxon-name>Discartemon afthonodontia</tp:taxon-name></italic> sp. n., (16) <italic><tp:taxon-name>Discartemon epipedis</tp:taxon-name></italic> sp. n., (17) <italic><tp:taxon-name>Discartemon flavacandida</tp:taxon-name></italic> sp. n., (18) <italic><tp:taxon-name>Discartemon lemyrei</tp:taxon-name></italic>, (19) <italic><tp:taxon-name>Discartemon roebeleni</tp:taxon-name></italic>, (20) <italic><tp:taxon-name>Discartemon collingei</tp:taxon-name></italic>, (21) <italic><tp:taxon-name>Discartemon stenostomus</tp:taxon-name></italic>, (22) <italic><tp:taxon-name>Discartemon sangkarensis</tp:taxon-name></italic>, (23) <italic><tp:taxon-name>Discartemon vandermeermohri</tp:taxon-name></italic>, (24) <italic><tp:taxon-name>Discartemon kotanensis</tp:taxon-name></italic> sp. n., (25) <italic><tp:taxon-name>Discartemon megalostraka</tp:taxon-name></italic> sp. n., (26) <italic><tp:taxon-name>Discartemon triancus</tp:taxon-name></italic> sp. n., and (27) <italic><tp:taxon-name>Discartemon conicus</tp:taxon-name></italic> sp. n.</p></caption><graphic xmlns:xlink="http://www.w3.org/1999/xlink" xlink:href="zookeys-401-045-g023.jpg" position="float" orientation="portrait" xlink:type="simple"/></fig></tp:treatment-sec><ref-list><ref id="B17"><mixed-citation xmlns:xlink="http://www.w3.org/1999/xlink" xlink:type="simple"><person-group><name name-style="western"><surname>Gude</surname><given-names>GK</given-names></name></person-group> (<year>1903</year>) <article-title>A synopsis of the genus <italic>Streptaxis</italic> and its allies.</article-title><source>Proceedings of the Malacological Society of London</source><volume>5</volume>: <fpage>201</fpage>-<lpage>244</lpage>.</mixed-citation></ref><ref id="B23"><mixed-citation xmlns:xlink="http://www.w3.org/1999/xlink" xlink:type="simple"><person-group><name name-style="western"><surname>Laidlaw</surname><given-names>FF</given-names></name></person-group> (<year>1933</year>) <article-title>A list of the land and fresh-water Mollusca of the Malay Peninsula.</article-title><source>Journal Malayan Branch Royal Asiatic Society</source><volume>11</volume>: <fpage>211</fpage>-<lpage>234</lpage>.</mixed-citation></ref><ref id="B31"><mixed-citation xmlns:xlink="http://www.w3.org/1999/xlink" xlink:type="simple"><person-group><name name-style="western"><surname>Möllendorff</surname><given-names>OF von</given-names></name></person-group> (<year>1902</year>) <article-title>Binnenmollusken aus hinteridien.</article-title><source>Nachrichtsblatt der Deutchen Malakozoologischen Gesellschaft</source><volume>34</volume>: <fpage>135</fpage>-<lpage>149</lpage>.</mixed-citation></ref><ref id="B22"><mixed-citation xmlns:xlink="http://www.w3.org/1999/xlink" xlink:type="simple"><person-group><name name-style="western"><surname>Laidlaw</surname><given-names>FF</given-names></name></person-group> (<year>1929</year>) <article-title>Descriptions of new land molluscs from the Malay Peninsula.</article-title><source>Proceedings of the Malacological Society of London</source><volume>18</volume>: <fpage>259</fpage>-<lpage>263</lpage>.</mixed-citation></ref><ref id="B4"><mixed-citation xmlns:xlink="http://www.w3.org/1999/xlink" xlink:type="simple"><person-group><name name-style="western"><surname>Benthem Jutting</surname><given-names>WSS van</given-names></name></person-group> (<year>1954</year>) <article-title>The Malayan Streptaxidae of the genera <italic>Discartemon</italic> and <italic>Oophana</italic>.</article-title><source>Bulletin of the Raffles Museum</source><volume>25</volume>: <fpage>71</fpage>-<lpage>106</lpage>.</mixed-citation></ref><ref id="B5"><mixed-citation xmlns:xlink="http://www.w3.org/1999/xlink" xlink:type="simple"><person-group><name name-style="western"><surname>Benthem Jutting</surname><given-names>WSS van</given-names></name></person-group> (<year>1959</year>) <article-title>Catalogue of the non-marine Mollusca of Sumatra and of its satellite islands.</article-title><source>Beaufortia</source><volume>7</volume>: <fpage>41</fpage>-<lpage>191</lpage>.</mixed-citation></ref><ref id="B7"><mixed-citation xmlns:xlink="http://www.w3.org/1999/xlink" xlink:type="simple"><person-group><name name-style="western"><surname>Berry</surname><given-names>AJ</given-names></name></person-group> (<year>1965</year>) <article-title>The genital systems of <italic>Discartemon stenostomus</italic> van Benthem Jutting and <italic>Huttonella bicolor</italic> (Hutton) (Pulmonata, Streptaxidae) from Malaya.</article-title><source>Proceedings of the Malacological Society of London</source><volume>36</volume>: <fpage>221</fpage>-<lpage>228</lpage>.</mixed-citation></ref><ref id="B43"><mixed-citation xmlns:xlink="http://www.w3.org/1999/xlink" xlink:type="simple"><person-group><name name-style="western"><surname>Richardson</surname><given-names>L</given-names></name></person-group> (<year>1988</year>) <article-title>Streptaxacea: Catalog of species, Part I, Streptaxidae.</article-title><source>Tryonia</source><volume>16</volume>: <fpage>1</fpage>-<lpage>326</lpage>.</mixed-citation></ref><ref id="B25"><mixed-citation xmlns:xlink="http://www.w3.org/1999/xlink" xlink:type="simple"><person-group><name name-style="western"><surname>Maassen</surname><given-names>WJM</given-names></name></person-group> (<year>2001</year>) <article-title>A preliminary checklist of the non-marine Molluscs of West-Malaysia. “A handlist”.</article-title><source>De Kreukel, Extra Editie</source><volume>2001</volume>: <fpage>1</fpage>-<lpage>155</lpage>.</mixed-citation></ref><ref id="B26"><mixed-citation xmlns:xlink="http://www.w3.org/1999/xlink" xlink:type="simple"><person-group><name name-style="western"><surname>Marwoto</surname><given-names>RM</given-names></name></person-group> (<year>2008</year>) <article-title>A note on the distribution of the limestone snail <italic>Discartemon planus</italic> (Fulton, 1899) in Sulawesi–Indonesia (Gastropoda: Streptaxidae).</article-title><source>Basteria</source><volume>72</volume>: <fpage>191</fpage>-<lpage>194</lpage>.</mixed-citation></ref></ref-list></tp:taxon-treatment>
