# Supplementary material for: Revision of the carnivorous snail genus Discartemon Pfeiffer, 1856, with description of twelve new species (Pulmonata, Streptaxidae)
Source: Zookeys. 2014 Apr 14;(401):45–107. doi: 10.3897/zookeys.401.7075 (PMC4023267; doi:10.3897/zookeys.401.7075)
Supplement: XML Treatment for Discartemon stenostomus [file zookeys.401.7075-treatment22.xml]

<!DOCTYPE tp:taxon-treatment
  PUBLIC "-//TaxonX//DTD Taxonomic Treatment Publishing DTD v0 20100105//EN" "tax-treatment-NSO.dtd">
<tp:taxon-treatment xmlns:tp="http://www.plazi.org/taxpub"><tp:treatment-meta><mixed-citation publication-type="journal"><person-group><name><surname>Siriboon</surname><given-names>Thanit</given-names></name><name><surname>Sutcharit</surname><given-names>Chirasak</given-names></name><name><surname>Naggs</surname><given-names>Fred</given-names></name><name><surname>Rowson</surname><given-names>Ben</given-names></name><name><surname>Panha</surname><given-names>Somsak</given-names></name></person-group><article-title>Revision of the carnivorous snail genus <italic>Discartemon</italic> Pfeiffer, 1856, with description of twelve new species (Pulmonata, Streptaxidae)</article-title><source>Zookeys</source><day>14</day><month>4</month><year>2014</year><volume>2014</volume><issue>401</issue><fpage>45</fpage><lpage>107</lpage><pub-id pub-id-type="doi">10.3897/zookeys.401.7075</pub-id></mixed-citation></tp:treatment-meta><tp:nomenclature><label>21.</label><tp:taxon-name>
                            <tp:taxon-name-part taxon-name-part-type="genus">Discartemon</tp:taxon-name-part>
                            <tp:taxon-name-part taxon-name-part-type="species">stenostomus</tp:taxon-name-part>
                            <object-id xmlns:xlink="http://www.w3.org/1999/xlink" xlink:type="simple">http://species-id.net/wiki/Discartemon_stenostomus</object-id>
                        </tp:taxon-name><tp:taxon-authority>Benthem Jutting, 1954</tp:taxon-authority><xref ref-type="fig" rid="F9">Figs 9A, B</xref><xref ref-type="fig" rid="F23">, 23</xref><tp:nomenclature-citation-list><tp:nomenclature-citation><tp:taxon-name>Discartemon stenostomus</tp:taxon-name><comment> – <xref ref-type="bibr" rid="B4">Benthem Jutting 1954</xref>: 83, 86, fig. 5. Type locality: Kaki Bukit, Perlis, Malaysia. <xref ref-type="bibr" rid="B5">Benthem Jutting 1959</xref>: 168. <xref ref-type="bibr" rid="B7">Berry 1965</xref>: 221–228, figs 1–3. <xref ref-type="bibr" rid="B43">Richardson 1988</xref>: 184. <xref ref-type="bibr" rid="B25">Maassen 2001</xref>: 88. Maassen 2003: 119. <xref ref-type="bibr" rid="B26">Marwoto 2008</xref>: 192.</comment></tp:nomenclature-citation><!--PageBreak--></tp:nomenclature-citation-list></tp:nomenclature><tp:treatment-sec sec-type="Material examined"><title>Material examined.</title><p>Holotype ZMA 3.54.024 (<xref ref-type="fig" rid="F9">Fig. 9A</xref>). Paratypes ZMA 3.54.025 (8 shells), and NHMUK 1957-4-3.1-2 (2 shells). Kaki Bukit, Perlis: NMW 1955.158.25256 (10 shells).</p><fig id="F9" position="float" orientation="portrait"><label>Figure 9.</label><caption><p>Shells of Group III: <italic><tp:taxon-name>Discartemon roebeleni</tp:taxon-name></italic>-group. <bold>A, B</bold> <italic><tp:taxon-name>Discartemon stenostomus</tp:taxon-name></italic> <bold>A</bold> holotype ZMA 3.54.024, and <bold>B</bold> paratype ZMA 3.54.025 <bold>C, D</bold> <italic><tp:taxon-name>Discartemon sangkarensis</tp:taxon-name></italic> <bold>C</bold> holotype ZMA 3.59.052, and <bold>D</bold> paratype ZMA 3.59.053 <bold>E, F</bold> <italic><tp:taxon-name>Discartemon vandermeermohri</tp:taxon-name></italic> <bold>E</bold> holotype ZMA 3.59.055, and <bold>F</bold> paratype ZMA 3.59.056. <bold>G, H</bold> <italic><tp:taxon-name>Discartemon kotanensis</tp:taxon-name></italic> sp. n. <bold>G</bold> holotype CUMZ 6252 with apertural dentition, and <bold>H</bold> paratype CUMZ 4220.</p></caption><graphic xmlns:xlink="http://www.w3.org/1999/xlink" xlink:href="zookeys-401-045-g009.jpg" position="float" orientation="portrait" xlink:type="simple"/></fig></tp:treatment-sec><tp:treatment-sec sec-type="Remarks"><title>Remarks.</title><p>Shell globose-heliciform, semi-transparent, spire only slightly convex and with a distinct suture. Shell surface glossy with thin transverse ridges at suture; following whorls regularly coiled. Last whorl rounded and regularly expanded; umbilicus widely open and deep. Aperture triangular; peristome thickened, expanded and reflected. Apertural dentition with one sinuous parietal, one palatal, one columellar and one supracolumellar lamella (<xref ref-type="fig" rid="F9">Fig. 9A</xref>).</p><p>The genital anatomy was described by <xref ref-type="bibr" rid="B7">Berry (1965)</xref>. Atrium and penis short with blunt penial appendix, penial sheath extending almost entire penis length, vas deferens passing through about one-fifth of penial sheath length. Internal wall of penis corrugated with cornified ridges, penial hooks absent, but with a large hollow “stylet” presumably protrudable from the tip of the everted penis. Vagina very short, proximal gametolytic duct enlarged, distally a long slender tube. Free oviduct short; talon small, club shaped; seminal vesicle about the same length from talon to branching point of seminal vesicle. Internal wall of vaginal elaborated with parallel vaginal folds.</p><p>This species resembles <italic><tp:taxon-name>Discartemon lemyrei</tp:taxon-name></italic> and <italic><tp:taxon-name>Discartemon collingei</tp:taxon-name></italic>, but differs in having thin transverse ridges near the suture, a triangular aperture, and apertural dentition with a sinuous parietal lamella, one palatal, one columellar and one supracolumellar lamella. In addition, <italic><tp:taxon-name>Discartemon lemyrei</tp:taxon-name></italic> has a larger shell, narrower umbilicus, and only one parietal lamella, while <italic><tp:taxon-name>Discartemon collingei</tp:taxon-name></italic> has a shouldered and slightly axially reflected last whorl, and apertural dentition with a straight parietal, one palatal, one basal and one columellar lamellae. A penial stylet has not yet been found in any other <italic><tp:taxon-name>Discartemon</tp:taxon-name></italic> species.</p></tp:treatment-sec><tp:treatment-sec><!--Section generated to contain objects referenced in tp:taxon-treatment.--><fig id="F23" position="float" orientation="portrait"><label>Figure 23.</label><caption><p>Approximate locations of the type locality of <italic><tp:taxon-name>Discartemon</tp:taxon-name></italic> species. (1) <italic><tp:taxon-name>Discartemon discus</tp:taxon-name></italic>, (2) <italic><tp:taxon-name>Discartemon planus</tp:taxon-name></italic>, (3) <italic><tp:taxon-name>Discartemon sykesi</tp:taxon-name></italic>, (4) <italic><tp:taxon-name>Discartemon nummus</tp:taxon-name></italic>, (5) <italic><tp:taxon-name>Discartemon khaosokensis</tp:taxon-name></italic>, (6) <italic><tp:taxon-name>Discartemon discadentus</tp:taxon-name></italic> sp. n., (7) <italic><tp:taxon-name>Discartemon discamaximus</tp:taxon-name></italic> sp. n., (8) <italic><tp:taxon-name>Discartemon circulus</tp:taxon-name></italic> sp. n., (9) <italic><tp:taxon-name>Discartemon deprima</tp:taxon-name></italic> sp. n., (10) <italic><tp:taxon-name>Discartemon expandus</tp:taxon-name></italic> sp. n., (11) <italic><tp:taxon-name>Discartemon plussensis</tp:taxon-name></italic>, (12) <italic><tp:taxon-name>Discartemon hypocrites</tp:taxon-name></italic>, (13) <italic><tp:taxon-name>Discartemon leptoglyphus</tp:taxon-name></italic>, (14) <italic><tp:taxon-name>Discartemon platymorphus</tp:taxon-name></italic>, (15) <italic><tp:taxon-name>Discartemon afthonodontia</tp:taxon-name></italic> sp. n., (16) <italic><tp:taxon-name>Discartemon epipedis</tp:taxon-name></italic> sp. n., (17) <italic><tp:taxon-name>Discartemon flavacandida</tp:taxon-name></italic> sp. n., (18) <italic><tp:taxon-name>Discartemon lemyrei</tp:taxon-name></italic>, (19) <italic><tp:taxon-name>Discartemon roebeleni</tp:taxon-name></italic>, (20) <italic><tp:taxon-name>Discartemon collingei</tp:taxon-name></italic>, (21) <italic><tp:taxon-name>Discartemon stenostomus</tp:taxon-name></italic>, (22) <italic><tp:taxon-name>Discartemon sangkarensis</tp:taxon-name></italic>, (23) <italic><tp:taxon-name>Discartemon vandermeermohri</tp:taxon-name></italic>, (24) <italic><tp:taxon-name>Discartemon kotanensis</tp:taxon-name></italic> sp. n., (25) <italic><tp:taxon-name>Discartemon megalostraka</tp:taxon-name></italic> sp. n., (26) <italic><tp:taxon-name>Discartemon triancus</tp:taxon-name></italic> sp. n., and (27) <italic><tp:taxon-name>Discartemon conicus</tp:taxon-name></italic> sp. n.</p></caption><graphic xmlns:xlink="http://www.w3.org/1999/xlink" xlink:href="zookeys-401-045-g023.jpg" position="float" orientation="portrait" xlink:type="simple"/></fig></tp:treatment-sec><ref-list><ref id="B4"><mixed-citation xmlns:xlink="http://www.w3.org/1999/xlink" xlink:type="simple"><person-group><name name-style="western"><surname>Benthem Jutting</surname><given-names>WSS van</given-names></name></person-group> (<year>1954</year>) <article-title>The Malayan Streptaxidae of the genera <italic>Discartemon</italic> and <italic>Oophana</italic>.</article-title><source>Bulletin of the Raffles Museum</source><volume>25</volume>: <fpage>71</fpage>-<lpage>106</lpage>.</mixed-citation></ref><ref id="B5"><mixed-citation xmlns:xlink="http://www.w3.org/1999/xlink" xlink:type="simple"><person-group><name name-style="western"><surname>Benthem Jutting</surname><given-names>WSS van</given-names></name></person-group> (<year>1959</year>) <article-title>Catalogue of the non-marine Mollusca of Sumatra and of its satellite islands.</article-title><source>Beaufortia</source><volume>7</volume>: <fpage>41</fpage>-<lpage>191</lpage>.</mixed-citation></ref><ref id="B7"><mixed-citation xmlns:xlink="http://www.w3.org/1999/xlink" xlink:type="simple"><person-group><name name-style="western"><surname>Berry</surname><given-names>AJ</given-names></name></person-group> (<year>1965</year>) <article-title>The genital systems of <italic>Discartemon stenostomus</italic> van Benthem Jutting and <italic>Huttonella bicolor</italic> (Hutton) (Pulmonata, Streptaxidae) from Malaya.</article-title><source>Proceedings of the Malacological Society of London</source><volume>36</volume>: <fpage>221</fpage>-<lpage>228</lpage>.</mixed-citation></ref><ref id="B43"><mixed-citation xmlns:xlink="http://www.w3.org/1999/xlink" xlink:type="simple"><person-group><name name-style="western"><surname>Richardson</surname><given-names>L</given-names></name></person-group> (<year>1988</year>) <article-title>Streptaxacea: Catalog of species, Part I, Streptaxidae.</article-title><source>Tryonia</source><volume>16</volume>: <fpage>1</fpage>-<lpage>326</lpage>.</mixed-citation></ref><ref id="B25"><mixed-citation xmlns:xlink="http://www.w3.org/1999/xlink" xlink:type="simple"><person-group><name name-style="western"><surname>Maassen</surname><given-names>WJM</given-names></name></person-group> (<year>2001</year>) <article-title>A preliminary checklist of the non-marine Molluscs of West-Malaysia. “A handlist”.</article-title><source>De Kreukel, Extra Editie</source><volume>2001</volume>: <fpage>1</fpage>-<lpage>155</lpage>.</mixed-citation></ref><ref id="B26"><mixed-citation xmlns:xlink="http://www.w3.org/1999/xlink" xlink:type="simple"><person-group><name name-style="western"><surname>Marwoto</surname><given-names>RM</given-names></name></person-group> (<year>2008</year>) <article-title>A note on the distribution of the limestone snail <italic>Discartemon planus</italic> (Fulton, 1899) in Sulawesi–Indonesia (Gastropoda: Streptaxidae).</article-title><source>Basteria</source><volume>72</volume>: <fpage>191</fpage>-<lpage>194</lpage>.</mixed-citation></ref></ref-list></tp:taxon-treatment>
