# Supplementary material for: Revision of the carnivorous snail genus Discartemon Pfeiffer, 1856, with description of twelve new species (Pulmonata, Streptaxidae)
Source: Zookeys. 2014 Apr 14;(401):45–107. doi: 10.3897/zookeys.401.7075 (PMC4023267; doi:10.3897/zookeys.401.7075)
Supplement: XML Treatment for Discartemon kotanensis [file zookeys.401.7075-treatment25.xml]

<!DOCTYPE tp:taxon-treatment
  PUBLIC "-//TaxonX//DTD Taxonomic Treatment Publishing DTD v0 20100105//EN" "tax-treatment-NSO.dtd">
<tp:taxon-treatment xmlns:tp="http://www.plazi.org/taxpub"><tp:treatment-meta><mixed-citation publication-type="journal"><person-group><name><surname>Siriboon</surname><given-names>Thanit</given-names></name><name><surname>Sutcharit</surname><given-names>Chirasak</given-names></name><name><surname>Naggs</surname><given-names>Fred</given-names></name><name><surname>Rowson</surname><given-names>Ben</given-names></name><name><surname>Panha</surname><given-names>Somsak</given-names></name></person-group><article-title>Revision of the carnivorous snail genus <italic>Discartemon</italic> Pfeiffer, 1856, with description of twelve new species (Pulmonata, Streptaxidae)</article-title><source>Zookeys</source><day>14</day><month>4</month><year>2014</year><volume>2014</volume><issue>401</issue><fpage>45</fpage><lpage>107</lpage><pub-id pub-id-type="doi">10.3897/zookeys.401.7075</pub-id></mixed-citation></tp:treatment-meta><tp:nomenclature><label>24.</label><tp:taxon-name>
                            <tp:taxon-name-part taxon-name-part-type="genus">Discartemon</tp:taxon-name-part>
                            <tp:taxon-name-part taxon-name-part-type="species">kotanensis</tp:taxon-name-part>
                            <object-id xmlns:xlink="http://www.w3.org/1999/xlink" content-type="zoobank" xlink:type="simple">http://zoobank.org/4707CE37-6404-485D-9DCD-B58753958FB5</object-id>
                            <object-id xmlns:xlink="http://www.w3.org/1999/xlink" xlink:type="simple">http://species-id.net/wiki/Discartemon_kotanensis</object-id>
                        </tp:taxon-name><tp:taxon-authority>Siriboon &amp; Panha</tp:taxon-authority><tp:taxon-status xmlns:xlink="http://www.w3.org/1999/xlink" xlink:type="simple">sp. n.</tp:taxon-status><xref ref-type="fig" rid="F3">Figs 3D</xref><xref ref-type="fig" rid="F9">, 9G, H</xref><xref ref-type="fig" rid="F15">, 15D–F</xref><xref ref-type="fig" rid="F20">, 20F–J</xref><xref ref-type="fig" rid="F22">, 22F</xref><xref ref-type="fig" rid="F23">, 23</xref><xref ref-type="table" rid="T3">, Table 3</xref></tp:nomenclature><tp:treatment-sec sec-type="Type material"><title>Type material.</title><p>Holotype CUMZ 6252 (<xref ref-type="fig" rid="F9">Fig. 9G</xref>). Measurement: shell height 6.3 mm, shell width 9.2 mm, and with 6 whorls. Paratypes: CUMZ 4220 (27 shells), 6230 (15 specimens in ethanol; <xref ref-type="fig" rid="F3">Figs 3D</xref>, <xref ref-type="fig" rid="F15">15D–F</xref>, <xref ref-type="fig" rid="F20">20F–J</xref>, <xref ref-type="fig" rid="F22">22F</xref>), NHMUK 20130680 (2 shells), and SMF (2 shells) from the type locality.</p></tp:treatment-sec><tp:treatment-sec sec-type="Type locality"><title>Type locality.</title><p>Ko Tan, Samui, Suratthani, Thailand, <named-content xmlns:xlink="http://www.w3.org/1999/xlink" content-type="dwc:verbatimCoordinates" xlink:type="simple">9°22'18.9"N, 99°56'53.7"E</named-content>.</p></tp:treatment-sec><tp:treatment-sec sec-type="Other material examined"><title>Other material examined.</title><p>Nam Tok Tone Nga Chang, Had Yai, Songkhla: CUMZ 6231 (4 specimens in ethanol). Ban Chang Lang, Si-kao, Trang: CUMZ 6232 (2 specimens in ethanol).</p><!--PageBreak--></tp:treatment-sec><tp:treatment-sec sec-type="Diagnosis"><title>Diagnosis.</title><p>Conchologically this new species superficially resembles <italic><tp:taxon-name>Discartemon roebeleni</tp:taxon-name></italic> and <italic><tp:taxon-name>Discartemon megalostraka</tp:taxon-name></italic> sp. n. It differs from <italic><tp:taxon-name>Discartemon roebeleni</tp:taxon-name></italic> in having a higher spire, a very long penis, a penial sheath extending fourth-fifths of the penis length, a smooth atrium wall with atrial pores, and a short seminal vesicle. It differs from <italic><tp:taxon-name>Discartemon megalostraka</tp:taxon-name></italic> sp. n. in having a smaller shell and apertural dentition of four lamellae, and a shorter free oviduct, vas deferens and seminal vesicle. <italic><tp:taxon-name>Discartemon kotanensis</tp:taxon-name></italic> sp. n. differs from <italic><tp:taxon-name>Discartemon stenostomus</tp:taxon-name></italic> and <italic><tp:taxon-name>Discartemon collingei</tp:taxon-name></italic> in having a higher spire, transverse ridges reaching the periphery, the last whorl rounded and regularly coiled, and apertural dentition of one straight parietal, one basal and one columellar lamella. Also, <italic><tp:taxon-name>Discartemon collingei</tp:taxon-name></italic> is slightly axially deflected.</p></tp:treatment-sec><tp:treatment-sec sec-type="Description"><title>Description.</title><p><bold>Shell.</bold> Shell globose-heliciform, white and translucent; whorls 6–6½, spire elevated conical, with distinct suture. Shell surface glossy, with trans<!--PageBreak-->verse ridges that diminish below periphery; varices present. Embryonic shell large, about 2½ whorls, with a smooth surface; following whorls regularly coiled. Last whorl rounded and regularly expanded; umbilicus widely open and deep. Aperture sub-quadrangular; peristome discontinuous, thickened, expanded and reflected. Apertural dentition of one strong parietal, one palatal, one basal and one columellar lamella (<xref ref-type="fig" rid="F9">Fig. 9G</xref>).</p><p><bold>Radula.</bold> Each row consists of 27–31 teeth with formula (13-15)-1-(13-15). The central tooth is very small and triangular with a pointed cusp. Lateral and marginal teeth are undifferentiated, unicuspid and lanceolate. Latero-marginal teeth gradually reduce in size, with outermost teeth much smaller and shorter than inner teeth (<xref ref-type="fig" rid="F22">Fig. 22F</xref>).</p><p><bold>Genital organs.</bold> Atrium (at) short. Penis (p) very long and slender. Penial sheath (ps) thin and extending about fourth-fifths of penis length, and penial sheath retractor muscle (psr) very thin, originating at genital orifice wall and inserting distally on penial sheath (<xref ref-type="fig" rid="F15">Fig. 15D</xref>). Vas deferens (vd) passes a very short distance through penial sheath before entering into penis distally (<xref ref-type="fig" rid="F15">Fig. 15E</xref>). Penial retractor muscle (pr) thin and very long, inserting at penis and vas deferens junction.</p><p>Internal wall of atrium generally smooth with atrial pores (<xref ref-type="fig" rid="F20">Fig. 20F</xref>). Penial wall with dense and transparent penial hooks, about 20 hooks/200 µm<sup>2</sup> (<xref ref-type="fig" rid="F20">Fig. 20H</xref>). Hooks located on short penial papillae (pp). Penial hooks small (&lt;0.03 mm in length), expanded at base, tips pointed and curved towards genital orifice (<xref ref-type="fig" rid="F20">Fig. 20I</xref>).</p><p>Vagina (v) short, about one-fifth of penis length. Gametolytic duct (gd) a long tube extending as far as albumin gland; gametolytic sac (gs) ovate. Free oviduct (fo) short, of about same length as vagina. Oviduct (ov) slender and folded; prostate gland inconspicuous. Talon (ta) small, very short and club shaped. Hermaphroditic duct (hd) bearing long seminal vesicle (sv) about twice as long as the length from talon to branching point of seminal vesicle (<xref ref-type="fig" rid="F15">Fig. 15F</xref>).</p><p>Vaginal wall generally with longitudinal vaginal folds (<xref ref-type="fig" rid="F20">Fig. 20J</xref>).</p></tp:treatment-sec><tp:treatment-sec sec-type="Etymology"><title>Etymology.</title><p>The specific epithet is derived from the type locality of this new species, the Ko Tan, Ko Samui, Suratthani Province.</p></tp:treatment-sec><tp:treatment-sec sec-type="Distribution"><title>Distribution.</title><p>This species is known from the type locality and few limestone outcrops on the southern mainland.</p></tp:treatment-sec><tp:treatment-sec sec-type="Remarks"><title>Remarks.</title><p>Shells of this species from Samui, Suratthani were originally thought to belong to <italic><tp:taxon-name>Discartemon roebeleni</tp:taxon-name></italic>. After the genital system of <italic><tp:taxon-name>Discartemon kotanensis</tp:taxon-name></italic> sp. n. was examined and critically investigated, it was considered distinct enough to be a separate species.</p></tp:treatment-sec><tp:treatment-sec><!--Section generated to contain objects referenced in tp:taxon-treatment.--><fig id="F3" position="float" orientation="portrait"><label>Figure 3.</label><caption><p>Living snails. <bold>A</bold> <italic><tp:taxon-name>Discartemon epipedis</tp:taxon-name></italic> sp. n. paratype CUMZ 6215 (shell width about 9 mm) <bold>B</bold> <italic><tp:taxon-name>Discartemon flavacandida</tp:taxon-name></italic> sp. n. paratype CUMZ 6216 (shell width about 12 mm)<bold>C</bold> <italic><tp:taxon-name>Discartemon roebeleni</tp:taxon-name></italic> topotype CUMZ 6217 (shell width about 9 mm) <bold>D</bold> <italic><tp:taxon-name>Discartemon kotanensis</tp:taxon-name></italic> sp. n. paratype CUMZ 6230 (shell width about 9 mm) <bold>E</bold> <italic><tp:taxon-name>Discartemon megalostraka</tp:taxon-name></italic> sp. n. CUMZ 6233, from Phangnga (shell width about 12 mm), and <bold>F</bold> <italic><tp:taxon-name>Discartemon triancus</tp:taxon-name></italic> sp. n. paratype CUMZ 6236 (shell width about 7 mm).</p></caption><graphic xmlns:xlink="http://www.w3.org/1999/xlink" xlink:href="zookeys-401-045-g003.jpg" position="float" orientation="portrait" xlink:type="simple"/></fig><fig id="F9" position="float" orientation="portrait"><label>Figure 9.</label><caption><p>Shells of Group III: <italic><tp:taxon-name>Discartemon roebeleni</tp:taxon-name></italic>-group. <bold>A, B</bold> <italic><tp:taxon-name>Discartemon stenostomus</tp:taxon-name></italic> <bold>A</bold> holotype ZMA 3.54.024, and <bold>B</bold> paratype ZMA 3.54.025 <bold>C, D</bold> <italic><tp:taxon-name>Discartemon sangkarensis</tp:taxon-name></italic> <bold>C</bold> holotype ZMA 3.59.052, and <bold>D</bold> paratype ZMA 3.59.053 <bold>E, F</bold> <italic><tp:taxon-name>Discartemon vandermeermohri</tp:taxon-name></italic> <bold>E</bold> holotype ZMA 3.59.055, and <bold>F</bold> paratype ZMA 3.59.056. <bold>G, H</bold> <italic><tp:taxon-name>Discartemon kotanensis</tp:taxon-name></italic> sp. n. <bold>G</bold> holotype CUMZ 6252 with apertural dentition, and <bold>H</bold> paratype CUMZ 4220.</p></caption><graphic xmlns:xlink="http://www.w3.org/1999/xlink" xlink:href="zookeys-401-045-g009.jpg" position="float" orientation="portrait" xlink:type="simple"/></fig><fig id="F15" position="float" orientation="portrait"><label>Figure 15.</label><caption><p>Genitalia. <bold>A–C</bold> <italic><tp:taxon-name>Discartemon roebeleni</tp:taxon-name></italic> topotype CUMZ 6217 <bold>A</bold> reproductive system <bold>B</bold> insertion of vas deferens into penial sheath, and <bold>C</bold> details of hermaphroditic duct and seminal vesicle <bold>D–F</bold> <italic><tp:taxon-name>Discartemon kotanensis</tp:taxon-name></italic> sp. n. paratype CUMZ 6230 <bold>D</bold> reproductive system, <bold>E</bold> insertion of vas deferens into penis sheath, and <bold>F</bold> details of hermaphroditic duct and seminal vesicle.</p></caption><graphic xmlns:xlink="http://www.w3.org/1999/xlink" xlink:href="zookeys-401-045-g015.jpg" position="float" orientation="portrait" xlink:type="simple"/></fig><fig id="F20" position="float" orientation="portrait"><label>Figure 20.</label><caption><p>Internal sculpture of genitalia. <bold>A–E</bold> <italic><tp:taxon-name>Discartemon roebeleni</tp:taxon-name></italic> topotype CUMZ 6217 <bold>A</bold> details of atrium surface <bold>B</bold> low magnification shows arrangement of penial hooks <bold>C</bold> lateral view of penial hook <bold>D</bold> top view of penial hook, and <bold>E</bold> arrangement of vaginal folds <bold>F–J</bold> <italic><tp:taxon-name>Discartemon kotanensis</tp:taxon-name></italic> sp. n. paratype CUMZ 6230 <bold>F</bold> details of atrial pore on the atrium surface <bold>G</bold> low magnification shows arrangement of penial hooks <bold>H</bold> high magnification of penial hooks with top view of penial hook in white square <bold>I</bold> top view of penial hook (from white square in <bold>H</bold>), and <bold>J</bold> arrangement of vaginal folds.</p></caption><graphic xmlns:xlink="http://www.w3.org/1999/xlink" xlink:href="zookeys-401-045-g020.jpg" position="float" orientation="portrait" xlink:type="simple"/></fig><fig id="F22" position="float" orientation="portrait"><label>Figure 22.</label><caption><p>Radula morphology of <bold>A</bold> <italic><tp:taxon-name>Discartemon discus</tp:taxon-name></italic> CUMZ 6257, from Da Nang, Vietnam <bold>B</bold> <italic><tp:taxon-name>Discartemon nummus</tp:taxon-name></italic> CUMZ 6208, from Patthalung <bold>C</bold> <italic><tp:taxon-name>Discartemon hypocrites</tp:taxon-name></italic>, topotype CUMZ 6199 <bold>D</bold> <italic><tp:taxon-name>Discartemon afthonodontia</tp:taxon-name></italic> sp. n., paratype CUMZ 6210 <bold>E</bold> <italic><tp:taxon-name>Discartemon roebeleni</tp:taxon-name></italic>, topotype CUMZ 6217 <bold>F</bold> <italic><tp:taxon-name>Discartemon kotanensis</tp:taxon-name></italic> sp. n. paratype CUMZ 6230 <bold>G</bold> <italic><tp:taxon-name>Discartemon megalostraka</tp:taxon-name></italic> sp. n. paratype CUMZ 6233 <bold>H</bold> <italic><tp:taxon-name>Discartemon triancus</tp:taxon-name></italic> sp. n. paratype CUMZ 6236.</p></caption><graphic xmlns:xlink="http://www.w3.org/1999/xlink" xlink:href="zookeys-401-045-g022.jpg" position="float" orientation="portrait" xlink:type="simple"/></fig><fig id="F23" position="float" orientation="portrait"><label>Figure 23.</label><caption><p>Approximate locations of the type locality of <italic><tp:taxon-name>Discartemon</tp:taxon-name></italic> species. (1) <italic><tp:taxon-name>Discartemon discus</tp:taxon-name></italic>, (2) <italic><tp:taxon-name>Discartemon planus</tp:taxon-name></italic>, (3) <italic><tp:taxon-name>Discartemon sykesi</tp:taxon-name></italic>, (4) <italic><tp:taxon-name>Discartemon nummus</tp:taxon-name></italic>, (5) <italic><tp:taxon-name>Discartemon khaosokensis</tp:taxon-name></italic>, (6) <italic><tp:taxon-name>Discartemon discadentus</tp:taxon-name></italic> sp. n., (7) <italic><tp:taxon-name>Discartemon discamaximus</tp:taxon-name></italic> sp. n., (8) <italic><tp:taxon-name>Discartemon circulus</tp:taxon-name></italic> sp. n., (9) <italic><tp:taxon-name>Discartemon deprima</tp:taxon-name></italic> sp. n., (10) <italic><tp:taxon-name>Discartemon expandus</tp:taxon-name></italic> sp. n., (11) <italic><tp:taxon-name>Discartemon plussensis</tp:taxon-name></italic>, (12) <italic><tp:taxon-name>Discartemon hypocrites</tp:taxon-name></italic>, (13) <italic><tp:taxon-name>Discartemon leptoglyphus</tp:taxon-name></italic>, (14) <italic><tp:taxon-name>Discartemon platymorphus</tp:taxon-name></italic>, (15) <italic><tp:taxon-name>Discartemon afthonodontia</tp:taxon-name></italic> sp. n., (16) <italic><tp:taxon-name>Discartemon epipedis</tp:taxon-name></italic> sp. n., (17) <italic><tp:taxon-name>Discartemon flavacandida</tp:taxon-name></italic> sp. n., (18) <italic><tp:taxon-name>Discartemon lemyrei</tp:taxon-name></italic>, (19) <italic><tp:taxon-name>Discartemon roebeleni</tp:taxon-name></italic>, (20) <italic><tp:taxon-name>Discartemon collingei</tp:taxon-name></italic>, (21) <italic><tp:taxon-name>Discartemon stenostomus</tp:taxon-name></italic>, (22) <italic><tp:taxon-name>Discartemon sangkarensis</tp:taxon-name></italic>, (23) <italic><tp:taxon-name>Discartemon vandermeermohri</tp:taxon-name></italic>, (24) <italic><tp:taxon-name>Discartemon kotanensis</tp:taxon-name></italic> sp. n., (25) <italic><tp:taxon-name>Discartemon megalostraka</tp:taxon-name></italic> sp. n., (26) <italic><tp:taxon-name>Discartemon triancus</tp:taxon-name></italic> sp. n., and (27) <italic><tp:taxon-name>Discartemon conicus</tp:taxon-name></italic> sp. n.</p></caption><graphic xmlns:xlink="http://www.w3.org/1999/xlink" xlink:href="zookeys-401-045-g023.jpg" position="float" orientation="portrait" xlink:type="simple"/></fig><table-wrap id="T3" position="float" orientation="portrait"><label>Table 3.</label><caption><p>Shell measurements of <italic><tp:taxon-name>Discartemon</tp:taxon-name></italic> spp (<italic><tp:taxon-name>Discartemon roebeleni</tp:taxon-name></italic>-group). Specimen collections and catalogue numbers indicated in parentheses.</p></caption><table><tbody><tr><th rowspan="2" colspan="1">Species and locality and CUMZ nos</th><th rowspan="2" colspan="1">No. of specimens</th><th rowspan="1" colspan="3">Ranges, mean ± S.D. in mm of:</th><th rowspan="2" colspan="1">Number of whorls</th></tr><tr><th rowspan="1" colspan="1">Shell height</th><th rowspan="1" colspan="1">Shell width</th><th rowspan="1" colspan="1">H/W ratio</th></tr><tr><td rowspan="1" colspan="6"><italic><tp:taxon-name>Discartemon roebeleni</tp:taxon-name></italic> (Möllendorff, 1894)</td></tr><tr><td rowspan="1" colspan="1">Ko Samui, Suratthani: (3655)</td><td rowspan="1" colspan="1">5</td><td rowspan="1" colspan="1">5.6–6.4<break/> 5.9±0.42</td><td rowspan="1" colspan="1">9.1–9.9<break/> 9.5±0.28</td><td rowspan="1" colspan="1">0.6–0.7<break/> 0.6±0.03</td><td rowspan="1" colspan="1">6–6½</td></tr><tr><td rowspan="1" colspan="1">Wat Khao Khok, Suratthani: (3658)</td><td rowspan="1" colspan="1">19</td><td rowspan="1" colspan="1">3.6–4.5<break/> 4.1±0.22</td><td rowspan="1" colspan="1">6.7–7.6<break/> 7.2±0.27</td><td rowspan="1" colspan="1">0.5–0.6<break/> 0.6±0.03</td><td rowspan="1" colspan="1">6–6½</td></tr><tr><td rowspan="1" colspan="1">Khao Nan N. P., Nakhon Si Thammarat: (4221)</td><td rowspan="1" colspan="1">10</td><td rowspan="1" colspan="1">4.5–5.3<break/> 4.8±0.27</td><td rowspan="1" colspan="1">7.1–9.1<break/> 8.1±0.61</td><td rowspan="1" colspan="1">0.6–0.6<break/> 0.6±0.03</td><td rowspan="1" colspan="1">6–6½</td></tr><tr><td rowspan="1" colspan="1">Wat Suwankhuha, Phangnga: (3661)</td><td rowspan="1" colspan="1">19</td><td rowspan="1" colspan="1">5.2–6.7<break/> 6.0±0.41</td><td rowspan="1" colspan="1">8.6–10.5<break/> 9.6±0.43</td><td rowspan="1" colspan="1">0.5–0.7<break/> 0.6±0.04</td><td rowspan="1" colspan="1">6–6½</td></tr><tr><td rowspan="1" colspan="1">Khao Pu-Khao Ya N. P., Phatthalung: (3596)</td><td rowspan="1" colspan="1">13</td><td rowspan="1" colspan="1">3.9–5.5<break/> 4.7±0.42</td><td rowspan="1" colspan="1">7.4–9.5<break/> 8.4±0.62</td><td rowspan="1" colspan="1">0.5–0.6<break/> 0.6±0.03</td><td rowspan="1" colspan="1">6–6½</td></tr><tr><td rowspan="1" colspan="1">Tam Wang Thong, Phatthalung: (3662, 6027)</td><td rowspan="1" colspan="1">15</td><td rowspan="1" colspan="1">4.4–5.6<break/> 4.9±0.31</td><td rowspan="1" colspan="1">7.0–8.0<break/> 7.6±0.29</td><td rowspan="1" colspan="1">0.6–0.7<break/> 0.6±0.03</td><td rowspan="1" colspan="1">6–6½</td></tr><tr><td rowspan="1" colspan="1">Khao Huai Hang, Trang: (3656)</td><td rowspan="1" colspan="1">9</td><td rowspan="1" colspan="1">4.8–5.6<break/> 5.2±0.34</td><td rowspan="1" colspan="1">8.2–9.5<break/> 9.1±0.52</td><td rowspan="1" colspan="1">0.5–0.6<break/> 0.6±0.02</td><td rowspan="1" colspan="1">6–6½</td></tr><tr><td rowspan="1" colspan="1">Botanic Garden, Trang: (3663)</td><td rowspan="1" colspan="1">9</td><td rowspan="1" colspan="1">5.1–6.4<break/> 5.6±0.38</td><td rowspan="1" colspan="1">8.0–10.3<break/> 8.9±0.81</td><td rowspan="1" colspan="1">0.6–0.7<break/> 0.6±0.04</td><td rowspan="1" colspan="1">6–6½</td></tr><tr><td rowspan="1" colspan="1">Sra Morakot, Krabi: (6023)</td><td rowspan="1" colspan="1">27</td><td rowspan="1" colspan="1">4.7–5.6<break/> 5.1±0.23</td><td rowspan="1" colspan="1">7.4–8.5<break/> 7.9±0.28</td><td rowspan="1" colspan="1">0.6–0.7<break/> 0.6±0.02</td><td rowspan="1" colspan="1">6–6½</td></tr><tr><td rowspan="1" colspan="1">Tam Tanan, Satun: (6025)</td><td rowspan="1" colspan="1">16</td><td rowspan="1" colspan="1">4.8–5.7<break/> 5.2±0.26</td><td rowspan="1" colspan="1">8.3–9.4<break/> 8.8±0.28</td><td rowspan="1" colspan="1">0.5–0.6<break/> 0.6±0.03</td><td rowspan="1" colspan="1">6–6½</td></tr><tr><td rowspan="1" colspan="1">Tam Khantiphon, Satun: (6026)</td><td rowspan="1" colspan="1">7</td><td rowspan="1" colspan="1">5.0–5.4<break/> 5.2±0.13</td><td rowspan="1" colspan="1">9.6–10.1<break/> 9.8±0.19</td><td rowspan="1" colspan="1">0.5–0.5<break/> 0.5±0.01</td><td rowspan="1" colspan="1">6–6½</td></tr><tr><td rowspan="1" colspan="6"><italic><tp:taxon-name>Discartemon kotanensis</tp:taxon-name></italic> sp. n.</td></tr><tr><td rowspan="1" colspan="1">Ko Tan, Suratthani: (6230, 6252)</td><td rowspan="1" colspan="1">32</td><td rowspan="1" colspan="1">5.8–7.4<break/> 6.6±0.44</td><td rowspan="1" colspan="1">8.6–10.5<break/> 9.6±0.50</td><td rowspan="1" colspan="1">0.6–0.8<break/> 0.7±0.04</td><td rowspan="1" colspan="1">6–6½</td></tr><tr><td rowspan="1" colspan="6"><italic><tp:taxon-name>Discartemon megalostraka</tp:taxon-name></italic> sp. n.</td></tr><tr><td rowspan="1" colspan="1">Nam Tok Tao Thong, Phangnga: (3657, 6031, 6253)</td><td rowspan="1" colspan="1">19</td><td rowspan="1" colspan="1">7.2–9.4<break/> 8.2±0.57</td><td rowspan="1" colspan="1">11.0–14.5<break/> 12.4±0.84</td><td rowspan="1" colspan="1">0.6–0.7<break/> 0.7±0.04</td><td rowspan="1" colspan="1">7–7½</td></tr><tr><td rowspan="1" colspan="1">Wat Tam Seua, Krabi: (6029)</td><td rowspan="1" colspan="1">6</td><td rowspan="1" colspan="1">6.5–7.3<break/> 6.9±0.3</td><td rowspan="1" colspan="1">10.7–11.6<break/> 11.2±0.34</td><td rowspan="1" colspan="1">0.6–0.6<break/> 0.6±0.02</td><td rowspan="1" colspan="1">7–7½</td></tr><tr><td rowspan="1" colspan="1">Ban Chong, Krabi: (6030)</td><td rowspan="1" colspan="1">10</td><td rowspan="1" colspan="1">7.7–9.4<break/> 8.5±0.52</td><td rowspan="1" colspan="1">12.0–12.9<break/> 12.6±0.32</td><td rowspan="1" colspan="1">0.6–0.7<break/> 0.7±0.04</td><td rowspan="1" colspan="1">7–7½</td></tr><tr><td rowspan="1" colspan="6"><italic><tp:taxon-name>Discartemon triancus</tp:taxon-name></italic> sp. n.</td></tr><tr><td rowspan="1" colspan="1">Gunung Kilian, Perlis, Malaysia: (6234, 6254)</td><td rowspan="1" colspan="1">5</td><td rowspan="1" colspan="1">4.3–4.8<break/> 4.6±0.22</td><td rowspan="1" colspan="1">7.8–8.5<break/> 8.1±0.33</td><td rowspan="1" colspan="1">0.5–0.6<break/> 0.6±0.04</td><td rowspan="1" colspan="1">5½–6</td></tr><tr><td rowspan="1" colspan="6"><italic><tp:taxon-name>Discartemon conicus</tp:taxon-name></italic> sp. n.</td></tr><tr><td rowspan="1" colspan="1">Gau Cerita, Langawi, Malaysia: (6033, 6255)</td><td rowspan="1" colspan="1">3</td><td rowspan="1" colspan="1">4.1–4.5<break/> 4.3±0.2</td><td rowspan="1" colspan="1">7.0–7.3<break/> 7.1±0.16</td><td rowspan="1" colspan="1">0.6–0.6<break/> 0.6±0.03</td><td rowspan="1" colspan="1">6</td></tr></tbody></table></table-wrap></tp:treatment-sec></tp:taxon-treatment>
