# Supplementary material for: Revision of the carnivorous snail genus Discartemon Pfeiffer, 1856, with description of twelve new species (Pulmonata, Streptaxidae)
Source: Zookeys. 2014 Apr 14;(401):45–107. doi: 10.3897/zookeys.401.7075 (PMC4023267; doi:10.3897/zookeys.401.7075)
Supplement: XML Treatment for Discartemon megalostraka [file zookeys.401.7075-treatment26.xml]

<!DOCTYPE tp:taxon-treatment
  PUBLIC "-//TaxonX//DTD Taxonomic Treatment Publishing DTD v0 20100105//EN" "tax-treatment-NSO.dtd">
<tp:taxon-treatment xmlns:tp="http://www.plazi.org/taxpub"><tp:treatment-meta><mixed-citation publication-type="journal"><person-group><name><surname>Siriboon</surname><given-names>Thanit</given-names></name><name><surname>Sutcharit</surname><given-names>Chirasak</given-names></name><name><surname>Naggs</surname><given-names>Fred</given-names></name><name><surname>Rowson</surname><given-names>Ben</given-names></name><name><surname>Panha</surname><given-names>Somsak</given-names></name></person-group><article-title>Revision of the carnivorous snail genus <italic>Discartemon</italic> Pfeiffer, 1856, with description of twelve new species (Pulmonata, Streptaxidae)</article-title><source>Zookeys</source><day>14</day><month>4</month><year>2014</year><volume>2014</volume><issue>401</issue><fpage>45</fpage><lpage>107</lpage><pub-id pub-id-type="doi">10.3897/zookeys.401.7075</pub-id></mixed-citation></tp:treatment-meta><tp:nomenclature><label>25.</label><tp:taxon-name>
                            <tp:taxon-name-part taxon-name-part-type="genus">Discartemon</tp:taxon-name-part>
                            <tp:taxon-name-part taxon-name-part-type="species">megalostraka</tp:taxon-name-part>
                            <object-id xmlns:xlink="http://www.w3.org/1999/xlink" content-type="zoobank" xlink:type="simple">http://zoobank.org/05A48225-70FB-406F-857B-0B05C9D07754</object-id>
                            <object-id xmlns:xlink="http://www.w3.org/1999/xlink" xlink:type="simple">http://species-id.net/wiki/Discartemon_megalostraka</object-id>
                        </tp:taxon-name><tp:taxon-authority>Siriboon &amp; Panha</tp:taxon-authority><tp:taxon-status xmlns:xlink="http://www.w3.org/1999/xlink" xlink:type="simple">sp. n.</tp:taxon-status><xref ref-type="fig" rid="F3">Figs 3E</xref><xref ref-type="fig" rid="F10">, 10A, B</xref><xref ref-type="fig" rid="F16">, 16A–C</xref><xref ref-type="fig" rid="F21">, 21A–F</xref><xref ref-type="fig" rid="F22">, 22G</xref><xref ref-type="fig" rid="F23">, 23</xref><xref ref-type="table" rid="T3">, Table 3</xref></tp:nomenclature><tp:treatment-sec sec-type="Type material"><title>Type material.</title><p>Holotype CUMZ 6253 (<xref ref-type="fig" rid="F10">Fig. 10A</xref>). Measurement: shell height 8.0 mm, shell width 12.0 mm, and with 7 whorls. Paratypes: CUMZ 3657 (5 shells), 6031 <!--PageBreak--><!--PageBreak-->(9 shells), 6233 (3 specimens in ethanol), NHMUK 20130681 (2 shells), and SMF (2 shells) from the type locality.</p><fig id="F10" position="float" orientation="portrait"><label>Figure 10.</label><caption><p>Shells of Group III: <italic><tp:taxon-name>Discartemon roebeleni</tp:taxon-name></italic>-group. <bold>A, B</bold> <italic><tp:taxon-name>Discartemon megalostraka</tp:taxon-name></italic> sp. n. <bold>A</bold> holotype CUMZ 6253 with apertural dentition, and <bold>B</bold> paratype CUMZ 3657 <bold>C, D</bold> <italic><tp:taxon-name>Discartemon triancus</tp:taxon-name></italic> sp. n. <bold>C</bold> holotype CUMZ 6254 with apertural dentition, and <bold>D</bold> paratype CUMZ 6032 <bold>E, F</bold> <italic><tp:taxon-name>Discartemon conicus</tp:taxon-name></italic> sp. n. <bold>E</bold> holotype CUMZ 6255 with apertural dentition, and <bold>F</bold> paratype CUMZ 6033.</p></caption><graphic xmlns:xlink="http://www.w3.org/1999/xlink" xlink:href="zookeys-401-045-g010.jpg" position="float" orientation="portrait" xlink:type="simple"/></fig></tp:treatment-sec><tp:treatment-sec sec-type="Type locality"><title>Type locality.</title><p>Nam Tok Tao Thong, Tub Pud, Phangnga, Thailand, <named-content xmlns:xlink="http://www.w3.org/1999/xlink" content-type="dwc:verbatimCoordinates" xlink:type="simple">8°29'0.8"N, 98°35'4.8"E</named-content>.</p></tp:treatment-sec><tp:treatment-sec sec-type="Other material examined"><title>Other material examined.</title><p>Wat Tam Seua, Krabi: CUMZ 6029. Ban Chong, Krabi: CUMZ 6030. Wat Sathit Khirirom, Khirirat Nikhom, Suratthani: CUMZ 6234 (1 specimen in ethanol). Tam Wang Badan, Suratthani: CUMZ 6235 (2 specimens in ethanol).</p></tp:treatment-sec><tp:treatment-sec sec-type="Diagnosis"><title>Diagnosis.</title><p>This species differs from <italic><tp:taxon-name>Discartemon lemyrei</tp:taxon-name></italic> in its widely open umbilicus and apertural dentition of six lamellae. It differs from <italic><tp:taxon-name>Discartemon roebeleni</tp:taxon-name></italic> in having a much larger shell, higher spire, upper palatal and supracolumellar lamellae, a very long penis, penial sheath and free oviduct, shorter seminal vesicle, and in having atrial pores. <italic><tp:taxon-name>Discartemon megalostraka</tp:taxon-name></italic> sp. n. can be distinguished from <italic><tp:taxon-name>Discartemon stenostomus</tp:taxon-name></italic> in its larger shell, higher spire, transverse ridges, sub-quadrangular aperture, its straight parietal lamella, and in having upper palatal and basal lamellae.</p></tp:treatment-sec><tp:treatment-sec sec-type="Description"><title>Description.</title><p><bold>Shell.</bold> Shell globose-heliciform, white and translucent; whorls 7–7½, spire elevated conical, with a distinct suture. Shell surface glossy with fine transverse ridges that diminish below periphery; varices present. Embryonic shell large, about 2½ whorls, with a smooth surface; following whorls regularly coiled. Last whorl rounded and regularly expanded; umbilicus widely open and deep. Aperture sub-quadrangular; peristome discontinuous, thickened, expanded and reflected. Apertural dentition of one strong parietal, one small upper palatal, one palatal, one basal, one columellar and one small supracolumellar lamella (<xref ref-type="fig" rid="F10">Fig. 10A</xref>).</p><p><bold>Radula.</bold> Each row consists of 19–21 teeth with formula (9-10)-1-(9-10). The central tooth is small and triangular with a pointed cusp. Lateral and marginal teeth are undifferentiated and large, unicuspid and lanceolate. Latero-marginal teeth gradually reduce in size, with outermost teeth much smaller and shorter than inner teeth (<xref ref-type="fig" rid="F22">Fig. 22G</xref>).</p><p><bold>Genital organs.</bold> Atrium (at) very short. Penis (p) very long and slender. Penial sheath (ps) thin, extending about third-fourths of penis length. Penial sheath retractor muscle (psr) very thin, originating at genital orifice wall and inserting distally on penial sheath (<xref ref-type="fig" rid="F16">Fig. 16A</xref>). Vas deferens (vd) passes a very short distance through penial sheath before entering into penis distally (<xref ref-type="fig" rid="F16">Fig. 16B</xref>). Penial retractor muscle (pr) thin and long, inserting at penis and vas deferens junction.</p><p>Internal wall of atrium with large atrial pores (<xref ref-type="fig" rid="F21">Fig. 21A</xref>). Penial wall with scattered and transparent penial hooks, about 9 hooks/200 µm<sup>2</sup> (<xref ref-type="fig" rid="F21">Fig. 21B</xref>). Hooks located on penial wall. Penial hooks small (&lt;0.02 mm in length), expanded at base, tips pointed and curved towards genital orifice (<xref ref-type="fig" rid="F21">Fig. 21C–E</xref>).</p><p>Vagina (v) very short. Gametolytic duct (gd) a long and narrow tube extending as far as albumin gland; gametolytic sac (gs) ovate. Free oviduct (fo) extremely long, proximal part a straight cylindrical tube, distal part corrugated. Oviduct (ov) enlarged and folded; prostate gland inconspicuous. Talon (ta) small, very short and club shaped. Hermaphroditic duct (hd) bearing a long seminal vesicle (sv) about four times as long as the length from talon to branching point of seminal vesicle (<xref ref-type="fig" rid="F16">Fig. 16C</xref>).</p><!--PageBreak--><!--PageBreak--><p>Vaginal wall with longitudinal vaginal folds (<xref ref-type="fig" rid="F21">Fig. 21F</xref>).</p></tp:treatment-sec><tp:treatment-sec sec-type="Etymology"><title>Etymology.</title><p>The specific epithet “<italic>megalostraka</italic>” is derived from the Greek “<italic>megalos</italic>” meaning “big” and “<italic>ostrako</italic>” meaning “shell”.</p></tp:treatment-sec><tp:treatment-sec sec-type="Distribution"><title>Distribution.</title><p>This species is known from several limestone hills in southern Thailand, particularly in the western part of the southern mainland. The animals can be found at altitudes up to 20 meters amsl.</p></tp:treatment-sec><tp:treatment-sec sec-type="Remarks"><title>Remarks.</title><p>The genital system discriminates this new species from large individuals of <italic><tp:taxon-name>Discartemon roebeleni</tp:taxon-name></italic>, which is distributed throughout southern Thailand.</p><!--PageBreak--><!--PageBreak--></tp:treatment-sec><tp:treatment-sec><!--Section generated to contain objects referenced in tp:taxon-treatment.--><fig id="F3" position="float" orientation="portrait"><label>Figure 3.</label><caption><p>Living snails. <bold>A</bold> <italic><tp:taxon-name>Discartemon epipedis</tp:taxon-name></italic> sp. n. paratype CUMZ 6215 (shell width about 9 mm) <bold>B</bold> <italic><tp:taxon-name>Discartemon flavacandida</tp:taxon-name></italic> sp. n. paratype CUMZ 6216 (shell width about 12 mm)<bold>C</bold> <italic><tp:taxon-name>Discartemon roebeleni</tp:taxon-name></italic> topotype CUMZ 6217 (shell width about 9 mm) <bold>D</bold> <italic><tp:taxon-name>Discartemon kotanensis</tp:taxon-name></italic> sp. n. paratype CUMZ 6230 (shell width about 9 mm) <bold>E</bold> <italic><tp:taxon-name>Discartemon megalostraka</tp:taxon-name></italic> sp. n. CUMZ 6233, from Phangnga (shell width about 12 mm), and <bold>F</bold> <italic><tp:taxon-name>Discartemon triancus</tp:taxon-name></italic> sp. n. paratype CUMZ 6236 (shell width about 7 mm).</p></caption><graphic xmlns:xlink="http://www.w3.org/1999/xlink" xlink:href="zookeys-401-045-g003.jpg" position="float" orientation="portrait" xlink:type="simple"/></fig><fig id="F16" position="float" orientation="portrait"><label>Figure 16.</label><caption><p>Genitalia. <bold>A–C</bold> <italic><tp:taxon-name>Discartemon megalostraka</tp:taxon-name></italic> sp. n., paratype CUMZ 6233 <bold>A</bold> reproductive system <bold>B</bold> insertion of vas deferens into penial sheath, and <bold>C</bold> details of hermaphroditic duct and seminal vesicle <bold>D–F</bold> <italic><tp:taxon-name>Discartemon triancus</tp:taxon-name></italic> sp. n., paratype CUMZ 6236 <bold>D</bold> reproductive system <bold>E</bold> insertion of vas deferens into penis sheath, and <bold>F</bold> details of hermaphroditic duct and seminal vesicle.</p></caption><graphic xmlns:xlink="http://www.w3.org/1999/xlink" xlink:href="zookeys-401-045-g016.jpg" position="float" orientation="portrait" xlink:type="simple"/></fig><fig id="F21" position="float" orientation="portrait"><label>Figure 21.</label><caption><p>Internal sculpture of genitalia. <bold>A–F</bold> <italic><tp:taxon-name>Discartemon megalostraka</tp:taxon-name></italic> sp. n. paratype CUMZ 6233 <bold>A</bold> details of atrial pore on the atrium surface <bold>B</bold> high magnification of penial hooks with top view of penial hook in white square <bold>C</bold> top view of penial hook (from white square in <bold>B</bold>) <bold>D</bold> low magnification shows arrangement of penial hooks <bold>E</bold> lateral view of penial hook, and <bold>F</bold> arrangement of vaginal folds <bold>G–L</bold> <italic><tp:taxon-name>Discartemon triancus</tp:taxon-name></italic> sp. n. paratype CUMZ 6236 <bold>G</bold> details of atrial pore on the atrium surface with (inset) high magnification of atrial pore <bold>H</bold> high magnification of penial hooks with top view of penial hook in white square, <bold>I</bold> top view of penial hook (from white square in <bold>H</bold>) <bold>J</bold> arrangement of penial hooks <bold>K</bold> lateral view of penial hooks, and <bold>L</bold> arrangement of vaginal folds.</p></caption><graphic xmlns:xlink="http://www.w3.org/1999/xlink" xlink:href="zookeys-401-045-g021.jpg" position="float" orientation="portrait" xlink:type="simple"/></fig><fig id="F22" position="float" orientation="portrait"><label>Figure 22.</label><caption><p>Radula morphology of <bold>A</bold> <italic><tp:taxon-name>Discartemon discus</tp:taxon-name></italic> CUMZ 6257, from Da Nang, Vietnam <bold>B</bold> <italic><tp:taxon-name>Discartemon nummus</tp:taxon-name></italic> CUMZ 6208, from Patthalung <bold>C</bold> <italic><tp:taxon-name>Discartemon hypocrites</tp:taxon-name></italic>, topotype CUMZ 6199 <bold>D</bold> <italic><tp:taxon-name>Discartemon afthonodontia</tp:taxon-name></italic> sp. n., paratype CUMZ 6210 <bold>E</bold> <italic><tp:taxon-name>Discartemon roebeleni</tp:taxon-name></italic>, topotype CUMZ 6217 <bold>F</bold> <italic><tp:taxon-name>Discartemon kotanensis</tp:taxon-name></italic> sp. n. paratype CUMZ 6230 <bold>G</bold> <italic><tp:taxon-name>Discartemon megalostraka</tp:taxon-name></italic> sp. n. paratype CUMZ 6233 <bold>H</bold> <italic><tp:taxon-name>Discartemon triancus</tp:taxon-name></italic> sp. n. paratype CUMZ 6236.</p></caption><graphic xmlns:xlink="http://www.w3.org/1999/xlink" xlink:href="zookeys-401-045-g022.jpg" position="float" orientation="portrait" xlink:type="simple"/></fig><fig id="F23" position="float" orientation="portrait"><label>Figure 23.</label><caption><p>Approximate locations of the type locality of <italic><tp:taxon-name>Discartemon</tp:taxon-name></italic> species. (1) <italic><tp:taxon-name>Discartemon discus</tp:taxon-name></italic>, (2) <italic><tp:taxon-name>Discartemon planus</tp:taxon-name></italic>, (3) <italic><tp:taxon-name>Discartemon sykesi</tp:taxon-name></italic>, (4) <italic><tp:taxon-name>Discartemon nummus</tp:taxon-name></italic>, (5) <italic><tp:taxon-name>Discartemon khaosokensis</tp:taxon-name></italic>, (6) <italic><tp:taxon-name>Discartemon discadentus</tp:taxon-name></italic> sp. n., (7) <italic><tp:taxon-name>Discartemon discamaximus</tp:taxon-name></italic> sp. n., (8) <italic><tp:taxon-name>Discartemon circulus</tp:taxon-name></italic> sp. n., (9) <italic><tp:taxon-name>Discartemon deprima</tp:taxon-name></italic> sp. n., (10) <italic><tp:taxon-name>Discartemon expandus</tp:taxon-name></italic> sp. n., (11) <italic><tp:taxon-name>Discartemon plussensis</tp:taxon-name></italic>, (12) <italic><tp:taxon-name>Discartemon hypocrites</tp:taxon-name></italic>, (13) <italic><tp:taxon-name>Discartemon leptoglyphus</tp:taxon-name></italic>, (14) <italic><tp:taxon-name>Discartemon platymorphus</tp:taxon-name></italic>, (15) <italic><tp:taxon-name>Discartemon afthonodontia</tp:taxon-name></italic> sp. n., (16) <italic><tp:taxon-name>Discartemon epipedis</tp:taxon-name></italic> sp. n., (17) <italic><tp:taxon-name>Discartemon flavacandida</tp:taxon-name></italic> sp. n., (18) <italic><tp:taxon-name>Discartemon lemyrei</tp:taxon-name></italic>, (19) <italic><tp:taxon-name>Discartemon roebeleni</tp:taxon-name></italic>, (20) <italic><tp:taxon-name>Discartemon collingei</tp:taxon-name></italic>, (21) <italic><tp:taxon-name>Discartemon stenostomus</tp:taxon-name></italic>, (22) <italic><tp:taxon-name>Discartemon sangkarensis</tp:taxon-name></italic>, (23) <italic><tp:taxon-name>Discartemon vandermeermohri</tp:taxon-name></italic>, (24) <italic><tp:taxon-name>Discartemon kotanensis</tp:taxon-name></italic> sp. n., (25) <italic><tp:taxon-name>Discartemon megalostraka</tp:taxon-name></italic> sp. n., (26) <italic><tp:taxon-name>Discartemon triancus</tp:taxon-name></italic> sp. n., and (27) <italic><tp:taxon-name>Discartemon conicus</tp:taxon-name></italic> sp. n.</p></caption><graphic xmlns:xlink="http://www.w3.org/1999/xlink" xlink:href="zookeys-401-045-g023.jpg" position="float" orientation="portrait" xlink:type="simple"/></fig><table-wrap id="T3" position="float" orientation="portrait"><label>Table 3.</label><caption><p>Shell measurements of <italic><tp:taxon-name>Discartemon</tp:taxon-name></italic> spp (<italic><tp:taxon-name>Discartemon roebeleni</tp:taxon-name></italic>-group). Specimen collections and catalogue numbers indicated in parentheses.</p></caption><table><tbody><tr><th rowspan="2" colspan="1">Species and locality and CUMZ nos</th><th rowspan="2" colspan="1">No. of specimens</th><th rowspan="1" colspan="3">Ranges, mean ± S.D. in mm of:</th><th rowspan="2" colspan="1">Number of whorls</th></tr><tr><th rowspan="1" colspan="1">Shell height</th><th rowspan="1" colspan="1">Shell width</th><th rowspan="1" colspan="1">H/W ratio</th></tr><tr><td rowspan="1" colspan="6"><italic><tp:taxon-name>Discartemon roebeleni</tp:taxon-name></italic> (Möllendorff, 1894)</td></tr><tr><td rowspan="1" colspan="1">Ko Samui, Suratthani: (3655)</td><td rowspan="1" colspan="1">5</td><td rowspan="1" colspan="1">5.6–6.4<break/> 5.9±0.42</td><td rowspan="1" colspan="1">9.1–9.9<break/> 9.5±0.28</td><td rowspan="1" colspan="1">0.6–0.7<break/> 0.6±0.03</td><td rowspan="1" colspan="1">6–6½</td></tr><tr><td rowspan="1" colspan="1">Wat Khao Khok, Suratthani: (3658)</td><td rowspan="1" colspan="1">19</td><td rowspan="1" colspan="1">3.6–4.5<break/> 4.1±0.22</td><td rowspan="1" colspan="1">6.7–7.6<break/> 7.2±0.27</td><td rowspan="1" colspan="1">0.5–0.6<break/> 0.6±0.03</td><td rowspan="1" colspan="1">6–6½</td></tr><tr><td rowspan="1" colspan="1">Khao Nan N. P., Nakhon Si Thammarat: (4221)</td><td rowspan="1" colspan="1">10</td><td rowspan="1" colspan="1">4.5–5.3<break/> 4.8±0.27</td><td rowspan="1" colspan="1">7.1–9.1<break/> 8.1±0.61</td><td rowspan="1" colspan="1">0.6–0.6<break/> 0.6±0.03</td><td rowspan="1" colspan="1">6–6½</td></tr><tr><td rowspan="1" colspan="1">Wat Suwankhuha, Phangnga: (3661)</td><td rowspan="1" colspan="1">19</td><td rowspan="1" colspan="1">5.2–6.7<break/> 6.0±0.41</td><td rowspan="1" colspan="1">8.6–10.5<break/> 9.6±0.43</td><td rowspan="1" colspan="1">0.5–0.7<break/> 0.6±0.04</td><td rowspan="1" colspan="1">6–6½</td></tr><tr><td rowspan="1" colspan="1">Khao Pu-Khao Ya N. P., Phatthalung: (3596)</td><td rowspan="1" colspan="1">13</td><td rowspan="1" colspan="1">3.9–5.5<break/> 4.7±0.42</td><td rowspan="1" colspan="1">7.4–9.5<break/> 8.4±0.62</td><td rowspan="1" colspan="1">0.5–0.6<break/> 0.6±0.03</td><td rowspan="1" colspan="1">6–6½</td></tr><tr><td rowspan="1" colspan="1">Tam Wang Thong, Phatthalung: (3662, 6027)</td><td rowspan="1" colspan="1">15</td><td rowspan="1" colspan="1">4.4–5.6<break/> 4.9±0.31</td><td rowspan="1" colspan="1">7.0–8.0<break/> 7.6±0.29</td><td rowspan="1" colspan="1">0.6–0.7<break/> 0.6±0.03</td><td rowspan="1" colspan="1">6–6½</td></tr><tr><td rowspan="1" colspan="1">Khao Huai Hang, Trang: (3656)</td><td rowspan="1" colspan="1">9</td><td rowspan="1" colspan="1">4.8–5.6<break/> 5.2±0.34</td><td rowspan="1" colspan="1">8.2–9.5<break/> 9.1±0.52</td><td rowspan="1" colspan="1">0.5–0.6<break/> 0.6±0.02</td><td rowspan="1" colspan="1">6–6½</td></tr><tr><td rowspan="1" colspan="1">Botanic Garden, Trang: (3663)</td><td rowspan="1" colspan="1">9</td><td rowspan="1" colspan="1">5.1–6.4<break/> 5.6±0.38</td><td rowspan="1" colspan="1">8.0–10.3<break/> 8.9±0.81</td><td rowspan="1" colspan="1">0.6–0.7<break/> 0.6±0.04</td><td rowspan="1" colspan="1">6–6½</td></tr><tr><td rowspan="1" colspan="1">Sra Morakot, Krabi: (6023)</td><td rowspan="1" colspan="1">27</td><td rowspan="1" colspan="1">4.7–5.6<break/> 5.1±0.23</td><td rowspan="1" colspan="1">7.4–8.5<break/> 7.9±0.28</td><td rowspan="1" colspan="1">0.6–0.7<break/> 0.6±0.02</td><td rowspan="1" colspan="1">6–6½</td></tr><tr><td rowspan="1" colspan="1">Tam Tanan, Satun: (6025)</td><td rowspan="1" colspan="1">16</td><td rowspan="1" colspan="1">4.8–5.7<break/> 5.2±0.26</td><td rowspan="1" colspan="1">8.3–9.4<break/> 8.8±0.28</td><td rowspan="1" colspan="1">0.5–0.6<break/> 0.6±0.03</td><td rowspan="1" colspan="1">6–6½</td></tr><tr><td rowspan="1" colspan="1">Tam Khantiphon, Satun: (6026)</td><td rowspan="1" colspan="1">7</td><td rowspan="1" colspan="1">5.0–5.4<break/> 5.2±0.13</td><td rowspan="1" colspan="1">9.6–10.1<break/> 9.8±0.19</td><td rowspan="1" colspan="1">0.5–0.5<break/> 0.5±0.01</td><td rowspan="1" colspan="1">6–6½</td></tr><tr><td rowspan="1" colspan="6"><italic><tp:taxon-name>Discartemon kotanensis</tp:taxon-name></italic> sp. n.</td></tr><tr><td rowspan="1" colspan="1">Ko Tan, Suratthani: (6230, 6252)</td><td rowspan="1" colspan="1">32</td><td rowspan="1" colspan="1">5.8–7.4<break/> 6.6±0.44</td><td rowspan="1" colspan="1">8.6–10.5<break/> 9.6±0.50</td><td rowspan="1" colspan="1">0.6–0.8<break/> 0.7±0.04</td><td rowspan="1" colspan="1">6–6½</td></tr><tr><td rowspan="1" colspan="6"><italic><tp:taxon-name>Discartemon megalostraka</tp:taxon-name></italic> sp. n.</td></tr><tr><td rowspan="1" colspan="1">Nam Tok Tao Thong, Phangnga: (3657, 6031, 6253)</td><td rowspan="1" colspan="1">19</td><td rowspan="1" colspan="1">7.2–9.4<break/> 8.2±0.57</td><td rowspan="1" colspan="1">11.0–14.5<break/> 12.4±0.84</td><td rowspan="1" colspan="1">0.6–0.7<break/> 0.7±0.04</td><td rowspan="1" colspan="1">7–7½</td></tr><tr><td rowspan="1" colspan="1">Wat Tam Seua, Krabi: (6029)</td><td rowspan="1" colspan="1">6</td><td rowspan="1" colspan="1">6.5–7.3<break/> 6.9±0.3</td><td rowspan="1" colspan="1">10.7–11.6<break/> 11.2±0.34</td><td rowspan="1" colspan="1">0.6–0.6<break/> 0.6±0.02</td><td rowspan="1" colspan="1">7–7½</td></tr><tr><td rowspan="1" colspan="1">Ban Chong, Krabi: (6030)</td><td rowspan="1" colspan="1">10</td><td rowspan="1" colspan="1">7.7–9.4<break/> 8.5±0.52</td><td rowspan="1" colspan="1">12.0–12.9<break/> 12.6±0.32</td><td rowspan="1" colspan="1">0.6–0.7<break/> 0.7±0.04</td><td rowspan="1" colspan="1">7–7½</td></tr><tr><td rowspan="1" colspan="6"><italic><tp:taxon-name>Discartemon triancus</tp:taxon-name></italic> sp. n.</td></tr><tr><td rowspan="1" colspan="1">Gunung Kilian, Perlis, Malaysia: (6234, 6254)</td><td rowspan="1" colspan="1">5</td><td rowspan="1" colspan="1">4.3–4.8<break/> 4.6±0.22</td><td rowspan="1" colspan="1">7.8–8.5<break/> 8.1±0.33</td><td rowspan="1" colspan="1">0.5–0.6<break/> 0.6±0.04</td><td rowspan="1" colspan="1">5½–6</td></tr><tr><td rowspan="1" colspan="6"><italic><tp:taxon-name>Discartemon conicus</tp:taxon-name></italic> sp. n.</td></tr><tr><td rowspan="1" colspan="1">Gau Cerita, Langawi, Malaysia: (6033, 6255)</td><td rowspan="1" colspan="1">3</td><td rowspan="1" colspan="1">4.1–4.5<break/> 4.3±0.2</td><td rowspan="1" colspan="1">7.0–7.3<break/> 7.1±0.16</td><td rowspan="1" colspan="1">0.6–0.6<break/> 0.6±0.03</td><td rowspan="1" colspan="1">6</td></tr></tbody></table></table-wrap></tp:treatment-sec></tp:taxon-treatment>
