# Supplementary material for: Revision of the carnivorous snail genus Discartemon Pfeiffer, 1856, with description of twelve new species (Pulmonata, Streptaxidae)
Source: Zookeys. 2014 Apr 14;(401):45–107. doi: 10.3897/zookeys.401.7075 (PMC4023267; doi:10.3897/zookeys.401.7075)
Supplement: XML Treatment for Discartemon triancus [file zookeys.401.7075-treatment27.xml]

<!DOCTYPE tp:taxon-treatment
  PUBLIC "-//TaxonX//DTD Taxonomic Treatment Publishing DTD v0 20100105//EN" "tax-treatment-NSO.dtd">
<tp:taxon-treatment xmlns:tp="http://www.plazi.org/taxpub"><tp:treatment-meta><mixed-citation publication-type="journal"><person-group><name><surname>Siriboon</surname><given-names>Thanit</given-names></name><name><surname>Sutcharit</surname><given-names>Chirasak</given-names></name><name><surname>Naggs</surname><given-names>Fred</given-names></name><name><surname>Rowson</surname><given-names>Ben</given-names></name><name><surname>Panha</surname><given-names>Somsak</given-names></name></person-group><article-title>Revision of the carnivorous snail genus <italic>Discartemon</italic> Pfeiffer, 1856, with description of twelve new species (Pulmonata, Streptaxidae)</article-title><source>Zookeys</source><day>14</day><month>4</month><year>2014</year><volume>2014</volume><issue>401</issue><fpage>45</fpage><lpage>107</lpage><pub-id pub-id-type="doi">10.3897/zookeys.401.7075</pub-id></mixed-citation></tp:treatment-meta><tp:nomenclature><label>26.</label><tp:taxon-name>
                            <tp:taxon-name-part taxon-name-part-type="genus">Discartemon</tp:taxon-name-part>
                            <tp:taxon-name-part taxon-name-part-type="species">triancus</tp:taxon-name-part>
                            <object-id xmlns:xlink="http://www.w3.org/1999/xlink" content-type="zoobank" xlink:type="simple">http://zoobank.org/B067FBAC-0911-44A2-9949-D8C3DDDA2397</object-id>
                            <object-id xmlns:xlink="http://www.w3.org/1999/xlink" xlink:type="simple">http://species-id.net/wiki/Discartemon_triancus</object-id>
                        </tp:taxon-name><tp:taxon-authority>Siriboon &amp; Panha</tp:taxon-authority><tp:taxon-status xmlns:xlink="http://www.w3.org/1999/xlink" xlink:type="simple">sp. n.</tp:taxon-status><xref ref-type="fig" rid="F3">Figs 3F</xref><xref ref-type="fig" rid="F10">, 10C, D</xref><xref ref-type="fig" rid="F16">, 16D–F</xref><xref ref-type="fig" rid="F21">, 21G–L</xref><xref ref-type="fig" rid="F22">, 22H</xref><xref ref-type="fig" rid="F23">, 23</xref><xref ref-type="table" rid="T3">, Table 3</xref></tp:nomenclature><tp:treatment-sec sec-type="Type material"><title>Type material.</title><p>Holotype CUMZ 6254 (<xref ref-type="fig" rid="F10">Fig. 10C</xref>). Measurement: shell height 4.6 mm, shell width 7.3 mm, and with 6 whorls. Paratypes: CUMZ 6032 (2 shells), 6236 (6 specimens in ethanol), and NHMUK 20130682 (2 shells) from the type locality.</p></tp:treatment-sec><tp:treatment-sec sec-type="Type locality"><title>Type locality.</title><p>Gunung Kilian, Perlis, Malaysia, <named-content xmlns:xlink="http://www.w3.org/1999/xlink" content-type="dwc:verbatimCoordinates" xlink:type="simple">6°34'8.0"N, 100°11'44.4"E</named-content>.</p></tp:treatment-sec><tp:treatment-sec sec-type="Diagnosis"><title>Diagnosis.</title><p>This new species is superficially similar to <italic><tp:taxon-name>Discartemon roebeleni</tp:taxon-name></italic> and <italic><tp:taxon-name>Discartemon kotanensis</tp:taxon-name></italic> sp. n., but the distinguishing characters are the smaller shell, lower spire, angular last whorl, very long penis and free oviduct, short seminal vesicle, and penial hooks with elongated bases. <italic><tp:taxon-name>Discartemon triancus</tp:taxon-name></italic> sp. n. can be distinguished from <italic><tp:taxon-name>Discartemon megalostraka</tp:taxon-name></italic> sp. n. by having a smaller shell, lower spire, four apertural lamellae, a longer penis, short free oviduct, and slender penial hooks with elongated bases. <italic><tp:taxon-name>Discartemon triancus</tp:taxon-name></italic> sp. n. differs from <italic><tp:taxon-name>Discartemon conicus</tp:taxon-name></italic> sp. n. in having a lower spire with shallow suture, transverse ridges, in lacking a sinulus, and in having four apertural lamellae.</p></tp:treatment-sec><tp:treatment-sec sec-type="Description"><title>Description.</title><p><bold>Shell.</bold> Shell globose-heliciform, white and translucent; whorls 5½–6, spire only slightly convex, with distinct suture. Shell surface glossy with transverse ridges that diminish below the periphery; varices present. Embryonic shell large, about 2½ whorls, with a smooth surface; following whorls regularly coiled. Last whorl angular, regularly expanded; umbilicus widely open and deep. Aperture subcircular; peristome discontinuous, thin and expanded. Apertural dentition of one parietal, one palatal, one small basal and one columellar lamella (<xref ref-type="fig" rid="F10">Fig. 10C</xref>).</p><p><bold>Radula.</bold> Each row consists of 27–43 teeth with formula (13-21)-1-(13-21). The central tooth is very small with pointed cusp. Lateral and marginal teeth are undifferentiated, unicuspid and lanceolate. Latero-marginal teeth gradually reduce in size, with outermost teeth much smaller and shorter than inner teeth (<xref ref-type="fig" rid="F22">Fig. 22H</xref>).</p><p><bold>Genital organs.</bold> Atrium (at) very short. Penis (p) extremely thin, long; becoming enlarged distally. Penial sheath (ps) thin, extending about half of penis length. Penial sheath retractor muscle very thin (psr), originating at atrium and inserting distally on penial sheath (<xref ref-type="fig" rid="F16">Fig. 16D</xref>). Vas deferens (vd) passes a very short distance through penial sheath before entering into penis distally (<xref ref-type="fig" rid="F16">Fig. 16E</xref>). Penial retractor muscle (pr) thin and very long, inserting at penis and vas deferens junction.</p><p>Internal wall of atrium generally smooth with pores (<xref ref-type="fig" rid="F21">Fig. 21G</xref>). Penial wall with scattered and transparent penial hooks, about 11 hooks/200 µm<sup>2</sup> (<xref ref-type="fig" rid="F21">Fig. 21H</xref>). Hooks located on penial wall. Penial hooks small (&lt;0.04 mm in length), short, with strongly elongated bases, tips pointed, and curved towards genital orifice (<xref ref-type="fig" rid="F21">Fig. 21I–K</xref>).</p><p>Vagina (v) short. Gametolytic duct (gd) a long and slender tube extending as far as albumin gland; gametolytic sac (gs) ovate. Free oviduct (fo) with almost same diameter as vagina and about twice as long as vagina. Oviduct (ov) enlarged and folded; prostate gland inconspicuous. Talon (ta) small, short and slender. Hermaphroditic duct (hd) <!--PageBreak--><!--PageBreak--><!--PageBreak-->bearing a short seminal vesicle (sv) nearly equal to the length from talon to branching point of seminal vesicle (<xref ref-type="fig" rid="F16">Fig. 16F</xref>).</p><p>Vaginal wall with longitudinal vaginal folds (<xref ref-type="fig" rid="F21">Fig. 21L</xref>).</p></tp:treatment-sec><tp:treatment-sec sec-type="Etymology"><title>Etymology.</title><p>The specific epithet “<italic>triancus</italic>” is derived from the Latin “<italic>triangulum</italic>” meaning “triangle” and “<italic>uncus</italic>” meaning “hook”.</p></tp:treatment-sec><tp:treatment-sec sec-type="Distribution"><title>Distribution.</title><p>Known only from the type locality.</p></tp:treatment-sec><tp:treatment-sec sec-type="Remarks"><title>Remarks.</title><p>Material from Gunung Kilian, Perlis, Malaysia was firstly identified as <italic><tp:taxon-name>Discartemon roebeleni</tp:taxon-name></italic> (Möllendorff, 1894) by <xref ref-type="bibr" rid="B4">Benthem Jutting (1954)</xref>, without any anatomical comparison. However, clear anatomical differences between this new species and <italic><tp:taxon-name>Discartemon roebeleni</tp:taxon-name></italic>, so it is considered a new species.</p></tp:treatment-sec><tp:treatment-sec><!--Section generated to contain objects referenced in tp:taxon-treatment.--><fig id="F3" position="float" orientation="portrait"><label>Figure 3.</label><caption><p>Living snails. <bold>A</bold> <italic><tp:taxon-name>Discartemon epipedis</tp:taxon-name></italic> sp. n. paratype CUMZ 6215 (shell width about 9 mm) <bold>B</bold> <italic><tp:taxon-name>Discartemon flavacandida</tp:taxon-name></italic> sp. n. paratype CUMZ 6216 (shell width about 12 mm)<bold>C</bold> <italic><tp:taxon-name>Discartemon roebeleni</tp:taxon-name></italic> topotype CUMZ 6217 (shell width about 9 mm) <bold>D</bold> <italic><tp:taxon-name>Discartemon kotanensis</tp:taxon-name></italic> sp. n. paratype CUMZ 6230 (shell width about 9 mm) <bold>E</bold> <italic><tp:taxon-name>Discartemon megalostraka</tp:taxon-name></italic> sp. n. CUMZ 6233, from Phangnga (shell width about 12 mm), and <bold>F</bold> <italic><tp:taxon-name>Discartemon triancus</tp:taxon-name></italic> sp. n. paratype CUMZ 6236 (shell width about 7 mm).</p></caption><graphic xmlns:xlink="http://www.w3.org/1999/xlink" xlink:href="zookeys-401-045-g003.jpg" position="float" orientation="portrait" xlink:type="simple"/></fig><fig id="F10" position="float" orientation="portrait"><label>Figure 10.</label><caption><p>Shells of Group III: <italic><tp:taxon-name>Discartemon roebeleni</tp:taxon-name></italic>-group. <bold>A, B</bold> <italic><tp:taxon-name>Discartemon megalostraka</tp:taxon-name></italic> sp. n. <bold>A</bold> holotype CUMZ 6253 with apertural dentition, and <bold>B</bold> paratype CUMZ 3657 <bold>C, D</bold> <italic><tp:taxon-name>Discartemon triancus</tp:taxon-name></italic> sp. n. <bold>C</bold> holotype CUMZ 6254 with apertural dentition, and <bold>D</bold> paratype CUMZ 6032 <bold>E, F</bold> <italic><tp:taxon-name>Discartemon conicus</tp:taxon-name></italic> sp. n. <bold>E</bold> holotype CUMZ 6255 with apertural dentition, and <bold>F</bold> paratype CUMZ 6033.</p></caption><graphic xmlns:xlink="http://www.w3.org/1999/xlink" xlink:href="zookeys-401-045-g010.jpg" position="float" orientation="portrait" xlink:type="simple"/></fig><fig id="F16" position="float" orientation="portrait"><label>Figure 16.</label><caption><p>Genitalia. <bold>A–C</bold> <italic><tp:taxon-name>Discartemon megalostraka</tp:taxon-name></italic> sp. n., paratype CUMZ 6233 <bold>A</bold> reproductive system <bold>B</bold> insertion of vas deferens into penial sheath, and <bold>C</bold> details of hermaphroditic duct and seminal vesicle <bold>D–F</bold> <italic><tp:taxon-name>Discartemon triancus</tp:taxon-name></italic> sp. n., paratype CUMZ 6236 <bold>D</bold> reproductive system <bold>E</bold> insertion of vas deferens into penis sheath, and <bold>F</bold> details of hermaphroditic duct and seminal vesicle.</p></caption><graphic xmlns:xlink="http://www.w3.org/1999/xlink" xlink:href="zookeys-401-045-g016.jpg" position="float" orientation="portrait" xlink:type="simple"/></fig><fig id="F21" position="float" orientation="portrait"><label>Figure 21.</label><caption><p>Internal sculpture of genitalia. <bold>A–F</bold> <italic><tp:taxon-name>Discartemon megalostraka</tp:taxon-name></italic> sp. n. paratype CUMZ 6233 <bold>A</bold> details of atrial pore on the atrium surface <bold>B</bold> high magnification of penial hooks with top view of penial hook in white square <bold>C</bold> top view of penial hook (from white square in <bold>B</bold>) <bold>D</bold> low magnification shows arrangement of penial hooks <bold>E</bold> lateral view of penial hook, and <bold>F</bold> arrangement of vaginal folds <bold>G–L</bold> <italic><tp:taxon-name>Discartemon triancus</tp:taxon-name></italic> sp. n. paratype CUMZ 6236 <bold>G</bold> details of atrial pore on the atrium surface with (inset) high magnification of atrial pore <bold>H</bold> high magnification of penial hooks with top view of penial hook in white square, <bold>I</bold> top view of penial hook (from white square in <bold>H</bold>) <bold>J</bold> arrangement of penial hooks <bold>K</bold> lateral view of penial hooks, and <bold>L</bold> arrangement of vaginal folds.</p></caption><graphic xmlns:xlink="http://www.w3.org/1999/xlink" xlink:href="zookeys-401-045-g021.jpg" position="float" orientation="portrait" xlink:type="simple"/></fig><fig id="F22" position="float" orientation="portrait"><label>Figure 22.</label><caption><p>Radula morphology of <bold>A</bold> <italic><tp:taxon-name>Discartemon discus</tp:taxon-name></italic> CUMZ 6257, from Da Nang, Vietnam <bold>B</bold> <italic><tp:taxon-name>Discartemon nummus</tp:taxon-name></italic> CUMZ 6208, from Patthalung <bold>C</bold> <italic><tp:taxon-name>Discartemon hypocrites</tp:taxon-name></italic>, topotype CUMZ 6199 <bold>D</bold> <italic><tp:taxon-name>Discartemon afthonodontia</tp:taxon-name></italic> sp. n., paratype CUMZ 6210 <bold>E</bold> <italic><tp:taxon-name>Discartemon roebeleni</tp:taxon-name></italic>, topotype CUMZ 6217 <bold>F</bold> <italic><tp:taxon-name>Discartemon kotanensis</tp:taxon-name></italic> sp. n. paratype CUMZ 6230 <bold>G</bold> <italic><tp:taxon-name>Discartemon megalostraka</tp:taxon-name></italic> sp. n. paratype CUMZ 6233 <bold>H</bold> <italic><tp:taxon-name>Discartemon triancus</tp:taxon-name></italic> sp. n. paratype CUMZ 6236.</p></caption><graphic xmlns:xlink="http://www.w3.org/1999/xlink" xlink:href="zookeys-401-045-g022.jpg" position="float" orientation="portrait" xlink:type="simple"/></fig><fig id="F23" position="float" orientation="portrait"><label>Figure 23.</label><caption><p>Approximate locations of the type locality of <italic><tp:taxon-name>Discartemon</tp:taxon-name></italic> species. (1) <italic><tp:taxon-name>Discartemon discus</tp:taxon-name></italic>, (2) <italic><tp:taxon-name>Discartemon planus</tp:taxon-name></italic>, (3) <italic><tp:taxon-name>Discartemon sykesi</tp:taxon-name></italic>, (4) <italic><tp:taxon-name>Discartemon nummus</tp:taxon-name></italic>, (5) <italic><tp:taxon-name>Discartemon khaosokensis</tp:taxon-name></italic>, (6) <italic><tp:taxon-name>Discartemon discadentus</tp:taxon-name></italic> sp. n., (7) <italic><tp:taxon-name>Discartemon discamaximus</tp:taxon-name></italic> sp. n., (8) <italic><tp:taxon-name>Discartemon circulus</tp:taxon-name></italic> sp. n., (9) <italic><tp:taxon-name>Discartemon deprima</tp:taxon-name></italic> sp. n., (10) <italic><tp:taxon-name>Discartemon expandus</tp:taxon-name></italic> sp. n., (11) <italic><tp:taxon-name>Discartemon plussensis</tp:taxon-name></italic>, (12) <italic><tp:taxon-name>Discartemon hypocrites</tp:taxon-name></italic>, (13) <italic><tp:taxon-name>Discartemon leptoglyphus</tp:taxon-name></italic>, (14) <italic><tp:taxon-name>Discartemon platymorphus</tp:taxon-name></italic>, (15) <italic><tp:taxon-name>Discartemon afthonodontia</tp:taxon-name></italic> sp. n., (16) <italic><tp:taxon-name>Discartemon epipedis</tp:taxon-name></italic> sp. n., (17) <italic><tp:taxon-name>Discartemon flavacandida</tp:taxon-name></italic> sp. n., (18) <italic><tp:taxon-name>Discartemon lemyrei</tp:taxon-name></italic>, (19) <italic><tp:taxon-name>Discartemon roebeleni</tp:taxon-name></italic>, (20) <italic><tp:taxon-name>Discartemon collingei</tp:taxon-name></italic>, (21) <italic><tp:taxon-name>Discartemon stenostomus</tp:taxon-name></italic>, (22) <italic><tp:taxon-name>Discartemon sangkarensis</tp:taxon-name></italic>, (23) <italic><tp:taxon-name>Discartemon vandermeermohri</tp:taxon-name></italic>, (24) <italic><tp:taxon-name>Discartemon kotanensis</tp:taxon-name></italic> sp. n., (25) <italic><tp:taxon-name>Discartemon megalostraka</tp:taxon-name></italic> sp. n., (26) <italic><tp:taxon-name>Discartemon triancus</tp:taxon-name></italic> sp. n., and (27) <italic><tp:taxon-name>Discartemon conicus</tp:taxon-name></italic> sp. n.</p></caption><graphic xmlns:xlink="http://www.w3.org/1999/xlink" xlink:href="zookeys-401-045-g023.jpg" position="float" orientation="portrait" xlink:type="simple"/></fig><table-wrap id="T3" position="float" orientation="portrait"><label>Table 3.</label><caption><p>Shell measurements of <italic><tp:taxon-name>Discartemon</tp:taxon-name></italic> spp (<italic><tp:taxon-name>Discartemon roebeleni</tp:taxon-name></italic>-group). Specimen collections and catalogue numbers indicated in parentheses.</p></caption><table><tbody><tr><th rowspan="2" colspan="1">Species and locality and CUMZ nos</th><th rowspan="2" colspan="1">No. of specimens</th><th rowspan="1" colspan="3">Ranges, mean ± S.D. in mm of:</th><th rowspan="2" colspan="1">Number of whorls</th></tr><tr><th rowspan="1" colspan="1">Shell height</th><th rowspan="1" colspan="1">Shell width</th><th rowspan="1" colspan="1">H/W ratio</th></tr><tr><td rowspan="1" colspan="6"><italic><tp:taxon-name>Discartemon roebeleni</tp:taxon-name></italic> (Möllendorff, 1894)</td></tr><tr><td rowspan="1" colspan="1">Ko Samui, Suratthani: (3655)</td><td rowspan="1" colspan="1">5</td><td rowspan="1" colspan="1">5.6–6.4<break/> 5.9±0.42</td><td rowspan="1" colspan="1">9.1–9.9<break/> 9.5±0.28</td><td rowspan="1" colspan="1">0.6–0.7<break/> 0.6±0.03</td><td rowspan="1" colspan="1">6–6½</td></tr><tr><td rowspan="1" colspan="1">Wat Khao Khok, Suratthani: (3658)</td><td rowspan="1" colspan="1">19</td><td rowspan="1" colspan="1">3.6–4.5<break/> 4.1±0.22</td><td rowspan="1" colspan="1">6.7–7.6<break/> 7.2±0.27</td><td rowspan="1" colspan="1">0.5–0.6<break/> 0.6±0.03</td><td rowspan="1" colspan="1">6–6½</td></tr><tr><td rowspan="1" colspan="1">Khao Nan N. P., Nakhon Si Thammarat: (4221)</td><td rowspan="1" colspan="1">10</td><td rowspan="1" colspan="1">4.5–5.3<break/> 4.8±0.27</td><td rowspan="1" colspan="1">7.1–9.1<break/> 8.1±0.61</td><td rowspan="1" colspan="1">0.6–0.6<break/> 0.6±0.03</td><td rowspan="1" colspan="1">6–6½</td></tr><tr><td rowspan="1" colspan="1">Wat Suwankhuha, Phangnga: (3661)</td><td rowspan="1" colspan="1">19</td><td rowspan="1" colspan="1">5.2–6.7<break/> 6.0±0.41</td><td rowspan="1" colspan="1">8.6–10.5<break/> 9.6±0.43</td><td rowspan="1" colspan="1">0.5–0.7<break/> 0.6±0.04</td><td rowspan="1" colspan="1">6–6½</td></tr><tr><td rowspan="1" colspan="1">Khao Pu-Khao Ya N. P., Phatthalung: (3596)</td><td rowspan="1" colspan="1">13</td><td rowspan="1" colspan="1">3.9–5.5<break/> 4.7±0.42</td><td rowspan="1" colspan="1">7.4–9.5<break/> 8.4±0.62</td><td rowspan="1" colspan="1">0.5–0.6<break/> 0.6±0.03</td><td rowspan="1" colspan="1">6–6½</td></tr><tr><td rowspan="1" colspan="1">Tam Wang Thong, Phatthalung: (3662, 6027)</td><td rowspan="1" colspan="1">15</td><td rowspan="1" colspan="1">4.4–5.6<break/> 4.9±0.31</td><td rowspan="1" colspan="1">7.0–8.0<break/> 7.6±0.29</td><td rowspan="1" colspan="1">0.6–0.7<break/> 0.6±0.03</td><td rowspan="1" colspan="1">6–6½</td></tr><tr><td rowspan="1" colspan="1">Khao Huai Hang, Trang: (3656)</td><td rowspan="1" colspan="1">9</td><td rowspan="1" colspan="1">4.8–5.6<break/> 5.2±0.34</td><td rowspan="1" colspan="1">8.2–9.5<break/> 9.1±0.52</td><td rowspan="1" colspan="1">0.5–0.6<break/> 0.6±0.02</td><td rowspan="1" colspan="1">6–6½</td></tr><tr><td rowspan="1" colspan="1">Botanic Garden, Trang: (3663)</td><td rowspan="1" colspan="1">9</td><td rowspan="1" colspan="1">5.1–6.4<break/> 5.6±0.38</td><td rowspan="1" colspan="1">8.0–10.3<break/> 8.9±0.81</td><td rowspan="1" colspan="1">0.6–0.7<break/> 0.6±0.04</td><td rowspan="1" colspan="1">6–6½</td></tr><tr><td rowspan="1" colspan="1">Sra Morakot, Krabi: (6023)</td><td rowspan="1" colspan="1">27</td><td rowspan="1" colspan="1">4.7–5.6<break/> 5.1±0.23</td><td rowspan="1" colspan="1">7.4–8.5<break/> 7.9±0.28</td><td rowspan="1" colspan="1">0.6–0.7<break/> 0.6±0.02</td><td rowspan="1" colspan="1">6–6½</td></tr><tr><td rowspan="1" colspan="1">Tam Tanan, Satun: (6025)</td><td rowspan="1" colspan="1">16</td><td rowspan="1" colspan="1">4.8–5.7<break/> 5.2±0.26</td><td rowspan="1" colspan="1">8.3–9.4<break/> 8.8±0.28</td><td rowspan="1" colspan="1">0.5–0.6<break/> 0.6±0.03</td><td rowspan="1" colspan="1">6–6½</td></tr><tr><td rowspan="1" colspan="1">Tam Khantiphon, Satun: (6026)</td><td rowspan="1" colspan="1">7</td><td rowspan="1" colspan="1">5.0–5.4<break/> 5.2±0.13</td><td rowspan="1" colspan="1">9.6–10.1<break/> 9.8±0.19</td><td rowspan="1" colspan="1">0.5–0.5<break/> 0.5±0.01</td><td rowspan="1" colspan="1">6–6½</td></tr><tr><td rowspan="1" colspan="6"><italic><tp:taxon-name>Discartemon kotanensis</tp:taxon-name></italic> sp. n.</td></tr><tr><td rowspan="1" colspan="1">Ko Tan, Suratthani: (6230, 6252)</td><td rowspan="1" colspan="1">32</td><td rowspan="1" colspan="1">5.8–7.4<break/> 6.6±0.44</td><td rowspan="1" colspan="1">8.6–10.5<break/> 9.6±0.50</td><td rowspan="1" colspan="1">0.6–0.8<break/> 0.7±0.04</td><td rowspan="1" colspan="1">6–6½</td></tr><tr><td rowspan="1" colspan="6"><italic><tp:taxon-name>Discartemon megalostraka</tp:taxon-name></italic> sp. n.</td></tr><tr><td rowspan="1" colspan="1">Nam Tok Tao Thong, Phangnga: (3657, 6031, 6253)</td><td rowspan="1" colspan="1">19</td><td rowspan="1" colspan="1">7.2–9.4<break/> 8.2±0.57</td><td rowspan="1" colspan="1">11.0–14.5<break/> 12.4±0.84</td><td rowspan="1" colspan="1">0.6–0.7<break/> 0.7±0.04</td><td rowspan="1" colspan="1">7–7½</td></tr><tr><td rowspan="1" colspan="1">Wat Tam Seua, Krabi: (6029)</td><td rowspan="1" colspan="1">6</td><td rowspan="1" colspan="1">6.5–7.3<break/> 6.9±0.3</td><td rowspan="1" colspan="1">10.7–11.6<break/> 11.2±0.34</td><td rowspan="1" colspan="1">0.6–0.6<break/> 0.6±0.02</td><td rowspan="1" colspan="1">7–7½</td></tr><tr><td rowspan="1" colspan="1">Ban Chong, Krabi: (6030)</td><td rowspan="1" colspan="1">10</td><td rowspan="1" colspan="1">7.7–9.4<break/> 8.5±0.52</td><td rowspan="1" colspan="1">12.0–12.9<break/> 12.6±0.32</td><td rowspan="1" colspan="1">0.6–0.7<break/> 0.7±0.04</td><td rowspan="1" colspan="1">7–7½</td></tr><tr><td rowspan="1" colspan="6"><italic><tp:taxon-name>Discartemon triancus</tp:taxon-name></italic> sp. n.</td></tr><tr><td rowspan="1" colspan="1">Gunung Kilian, Perlis, Malaysia: (6234, 6254)</td><td rowspan="1" colspan="1">5</td><td rowspan="1" colspan="1">4.3–4.8<break/> 4.6±0.22</td><td rowspan="1" colspan="1">7.8–8.5<break/> 8.1±0.33</td><td rowspan="1" colspan="1">0.5–0.6<break/> 0.6±0.04</td><td rowspan="1" colspan="1">5½–6</td></tr><tr><td rowspan="1" colspan="6"><italic><tp:taxon-name>Discartemon conicus</tp:taxon-name></italic> sp. n.</td></tr><tr><td rowspan="1" colspan="1">Gau Cerita, Langawi, Malaysia: (6033, 6255)</td><td rowspan="1" colspan="1">3</td><td rowspan="1" colspan="1">4.1–4.5<break/> 4.3±0.2</td><td rowspan="1" colspan="1">7.0–7.3<break/> 7.1±0.16</td><td rowspan="1" colspan="1">0.6–0.6<break/> 0.6±0.03</td><td rowspan="1" colspan="1">6</td></tr></tbody></table></table-wrap></tp:treatment-sec><ref-list><ref id="B4"><mixed-citation xmlns:xlink="http://www.w3.org/1999/xlink" xlink:type="simple"><person-group><name name-style="western"><surname>Benthem Jutting</surname><given-names>WSS van</given-names></name></person-group> (<year>1954</year>) <article-title>The Malayan Streptaxidae of the genera <italic>Discartemon</italic> and <italic>Oophana</italic>.</article-title><source>Bulletin of the Raffles Museum</source><volume>25</volume>: <fpage>71</fpage>-<lpage>106</lpage>.</mixed-citation></ref></ref-list></tp:taxon-treatment>
