# Supplementary material for: Revision of the carnivorous snail genus Discartemon Pfeiffer, 1856, with description of twelve new species (Pulmonata, Streptaxidae)
Source: Zookeys. 2014 Apr 14;(401):45–107. doi: 10.3897/zookeys.401.7075 (PMC4023267; doi:10.3897/zookeys.401.7075)
Supplement: XML Treatment for Discartemon conicus [file zookeys.401.7075-treatment28.xml]

<!DOCTYPE tp:taxon-treatment
  PUBLIC "-//TaxonX//DTD Taxonomic Treatment Publishing DTD v0 20100105//EN" "tax-treatment-NSO.dtd">
<tp:taxon-treatment xmlns:tp="http://www.plazi.org/taxpub"><tp:treatment-meta><mixed-citation publication-type="journal"><person-group><name><surname>Siriboon</surname><given-names>Thanit</given-names></name><name><surname>Sutcharit</surname><given-names>Chirasak</given-names></name><name><surname>Naggs</surname><given-names>Fred</given-names></name><name><surname>Rowson</surname><given-names>Ben</given-names></name><name><surname>Panha</surname><given-names>Somsak</given-names></name></person-group><article-title>Revision of the carnivorous snail genus <italic>Discartemon</italic> Pfeiffer, 1856, with description of twelve new species (Pulmonata, Streptaxidae)</article-title><source>Zookeys</source><day>14</day><month>4</month><year>2014</year><volume>2014</volume><issue>401</issue><fpage>45</fpage><lpage>107</lpage><pub-id pub-id-type="doi">10.3897/zookeys.401.7075</pub-id></mixed-citation></tp:treatment-meta><tp:nomenclature><label>27.</label><tp:taxon-name>
                            <tp:taxon-name-part taxon-name-part-type="genus">Discartemon</tp:taxon-name-part>
                            <tp:taxon-name-part taxon-name-part-type="species">conicus</tp:taxon-name-part>
                            <object-id xmlns:xlink="http://www.w3.org/1999/xlink" content-type="zoobank" xlink:type="simple">http://zoobank.org/AE61F42F-34C8-4A3E-8825-1730EFAA23FA</object-id>
                            <object-id xmlns:xlink="http://www.w3.org/1999/xlink" xlink:type="simple">http://species-id.net/wiki/Discartemon_conicus</object-id>
                        </tp:taxon-name><tp:taxon-authority>Siriboon &amp; Panha</tp:taxon-authority><tp:taxon-status xmlns:xlink="http://www.w3.org/1999/xlink" xlink:type="simple">sp. n.</tp:taxon-status><xref ref-type="fig" rid="F10">Figs 10E, F</xref><xref ref-type="fig" rid="F23">, 23</xref><xref ref-type="table" rid="T3">, Table 3</xref></tp:nomenclature><tp:treatment-sec sec-type="Type material"><title>Type material.</title><p>Holotype CUMZ 6255 (<xref ref-type="fig" rid="F10">Fig. 10E</xref>). Measurement: shell height 4.5 mm, shell width 7.2 mm, and with 6 whorls. Paratypes: CUMZ 6033 (2 shells) from the type locality.</p></tp:treatment-sec><tp:treatment-sec sec-type="Type locality"><title>Type locality.</title><p>Gau Cerita, Langawi, Malaysia, <named-content xmlns:xlink="http://www.w3.org/1999/xlink" content-type="dwc:verbatimCoordinates" xlink:type="simple">6°27'21.8"N, 99°49'29.8"E</named-content>.</p></tp:treatment-sec><tp:treatment-sec sec-type="Diagnosis"><title>Diagnosis.</title><p>This species differs from <italic><tp:taxon-name>Discartemon roebeleni</tp:taxon-name></italic>, <italic><tp:taxon-name>Discartemon sangkarensis</tp:taxon-name></italic>, <italic><tp:taxon-name>Discartemon vandermeermohri</tp:taxon-name></italic> and <italic><tp:taxon-name>Discartemon kotanensis</tp:taxon-name></italic> sp. n., in having a smaller shell, higher spire, a nearly smooth shell surface, an angular last whorl, a sub-quadrangular aperture with a sinulus, and in having only one parietal lamella.</p></tp:treatment-sec><tp:treatment-sec sec-type="Description"><title>Description.</title><p><bold>Shell.</bold> Shell globose-heliciform, white and translucent; whorls 6, spire elevated conical, with distinct suture. Shell surface glossy, smooth with thin transverse ridges near aperture; varices present. Embryonic shell large, about 2½ whorls, with a smooth surface; following whorls regularly coiled. Last whorl angular, inflated and regularly expanded. Umbilicus open and deep. Aperture sub-quadrangular with sinulus; peristome discontinuous, expanded and reflected. Apertural dentition of only one parietal lamella (<xref ref-type="fig" rid="F10">Fig. 10E</xref>).</p></tp:treatment-sec><tp:treatment-sec sec-type="Distribution"><title>Distribution.</title><p>Known only from the type locality among limestone karsts up to 100 meters amsl, surrounded by mangrove forests on the northeast Langkawi Island coastline.</p></tp:treatment-sec><tp:treatment-sec sec-type="Remarks"><title>Remarks.</title><p>The new species is apparently rare and extensive searching yielded only three examples.</p><fig id="F11" position="float" orientation="portrait"><label>Figure 11.</label><caption><p>Genitalia and pallial complex. <bold>A–C</bold> <italic><tp:taxon-name>Discartemon discus</tp:taxon-name></italic> CUMZ 6257, from Vietnam <bold>A</bold> reproductive system <bold>B</bold> insertion of vas deferens into penial sheath, and <bold>C</bold> circular and excretory systems and mantle edge <bold>D, E</bold> <italic><tp:taxon-name>Discartemon nummus</tp:taxon-name></italic> CUMZ 6208, from Patthalung <bold>D</bold> reproductive system, and <bold>E</bold> insertion of vas deferens into penial sheath.</p></caption><graphic xmlns:xlink="http://www.w3.org/1999/xlink" xlink:href="zookeys-401-045-g011.jpg" position="float" orientation="portrait" xlink:type="simple"/></fig><fig id="F12" position="float" orientation="portrait"><label>Figure 12.</label><caption><p>Genitalia. <bold>A, B</bold> <italic><tp:taxon-name>Discartemon discadentus</tp:taxon-name></italic> sp. n. paratype CUMZ 6209 <bold>A</bold> reproductive system, and <bold>B</bold> insertion of vas deferens into penial sheath <bold>C, D</bold> <italic><tp:taxon-name>Discartemon hypocrites</tp:taxon-name></italic> topotype CUMZ 6199 <bold>C</bold> reproductive system, and <bold>D</bold> insertion of vas deferens into penis sheath.</p></caption><graphic xmlns:xlink="http://www.w3.org/1999/xlink" xlink:href="zookeys-401-045-g012.jpg" position="float" orientation="portrait" xlink:type="simple"/></fig><fig id="F13" position="float" orientation="portrait"><label>Figure 13.</label><caption><p>Genitalia. <bold>A, B</bold> <italic><tp:taxon-name>Discartemon leptoglyphus</tp:taxon-name></italic> CUMZ 6007, from Ipoh, Perak, Malaysia <bold>A</bold> reproductive system, and <bold>B</bold> insertion of vas deferens into penial sheath <bold>C–F</bold> <italic><tp:taxon-name>Discartemon afthonodontia</tp:taxon-name></italic> sp. n. paratype CUMZ 6210 <bold>C</bold> reproductive system <bold>D</bold> insertion of vas deferens into penial sheath <bold>E</bold> inflation of penis, and <bold>F</bold> details of hermaphroditic duct and seminal vesicle.</p></caption><graphic xmlns:xlink="http://www.w3.org/1999/xlink" xlink:href="zookeys-401-045-g013.jpg" position="float" orientation="portrait" xlink:type="simple"/></fig><fig id="F14" position="float" orientation="portrait"><label>Figure 14.</label><caption><p>Genitalia. <bold>A, B</bold> <italic><tp:taxon-name>Discartemon epipedis</tp:taxon-name></italic> sp. n. paratype CUMZ 6215 <bold>A</bold> reproductive system, and <bold>B</bold> insertion of vas deferens into penis sheath <bold>C, D</bold> <italic><tp:taxon-name>Discartemon flavacandida</tp:taxon-name></italic> sp. n., paratype CUMZ 6216 <bold>C</bold> reproductive system, and <bold>D</bold> insertion of vas deferens into penis sheath.</p></caption><graphic xmlns:xlink="http://www.w3.org/1999/xlink" xlink:href="zookeys-401-045-g014.jpg" position="float" orientation="portrait" xlink:type="simple"/></fig><fig id="F15" position="float" orientation="portrait"><label>Figure 15.</label><caption><p>Genitalia. <bold>A–C</bold> <italic><tp:taxon-name>Discartemon roebeleni</tp:taxon-name></italic> topotype CUMZ 6217 <bold>A</bold> reproductive system <bold>B</bold> insertion of vas deferens into penial sheath, and <bold>C</bold> details of hermaphroditic duct and seminal vesicle <bold>D–F</bold> <italic><tp:taxon-name>Discartemon kotanensis</tp:taxon-name></italic> sp. n. paratype CUMZ 6230 <bold>D</bold> reproductive system, <bold>E</bold> insertion of vas deferens into penis sheath, and <bold>F</bold> details of hermaphroditic duct and seminal vesicle.</p></caption><graphic xmlns:xlink="http://www.w3.org/1999/xlink" xlink:href="zookeys-401-045-g015.jpg" position="float" orientation="portrait" xlink:type="simple"/></fig><fig id="F16" position="float" orientation="portrait"><label>Figure 16.</label><caption><p>Genitalia. <bold>A–C</bold> <italic><tp:taxon-name>Discartemon megalostraka</tp:taxon-name></italic> sp. n., paratype CUMZ 6233 <bold>A</bold> reproductive system <bold>B</bold> insertion of vas deferens into penial sheath, and <bold>C</bold> details of hermaphroditic duct and seminal vesicle <bold>D–F</bold> <italic><tp:taxon-name>Discartemon triancus</tp:taxon-name></italic> sp. n., paratype CUMZ 6236 <bold>D</bold> reproductive system <bold>E</bold> insertion of vas deferens into penis sheath, and <bold>F</bold> details of hermaphroditic duct and seminal vesicle.</p></caption><graphic xmlns:xlink="http://www.w3.org/1999/xlink" xlink:href="zookeys-401-045-g016.jpg" position="float" orientation="portrait" xlink:type="simple"/></fig><fig id="F17" position="float" orientation="portrait"><label>Figure 17.</label><caption><p>Internal sculpture of genitalia. <bold>A–E</bold> <italic><tp:taxon-name>Discartemon nummus</tp:taxon-name></italic> CUMZ 6208, from Patthalung <bold>A</bold> details of atrium surface <bold>B</bold> low magnification shows arrangement of penial hooks <bold>C</bold> high magnification of penial hooks <bold>D</bold> top view of penial hooks, white arrow indicate tip of hook, and <bold>E</bold> arrangement of vaginal folds <bold>F–I</bold> <italic><tp:taxon-name>Discartemon discadentus</tp:taxon-name></italic> sp. n., paratype CUMZ 6209 <bold>F</bold> details of atrium surface <bold>G</bold> high magnification of penial hooks with (inset) shows in low magnification <bold>H</bold> top view of penial hook, and <bold>I</bold> arrangement of reticulated vaginal folds.</p></caption><graphic xmlns:xlink="http://www.w3.org/1999/xlink" xlink:href="zookeys-401-045-g017.jpg" position="float" orientation="portrait" xlink:type="simple"/></fig><fig id="F18" position="float" orientation="portrait"><label>Figure 18.</label><caption><p>Internal sculpture of genitalia. <bold>A–E</bold> <italic><tp:taxon-name>Discartemon hypocrites</tp:taxon-name></italic>, topotype CUMZ 6199 <bold>A</bold> details of atrial pore on atrium surface <bold>B</bold> arrangement of penial hooks with high magnification, and (inset) shows in low magnification, <bold>C</bold> penial hooks with (inset) shows top view of the hook <bold>D</bold> penial hooks with (inset) shows lateral view of the hook, and <bold>E</bold> arrangement of vaginal folds <bold>F–L</bold> <italic><tp:taxon-name>Discartemon leptoglyphus</tp:taxon-name></italic> CUMZ 6007, from Ipoh, Perak, Malaysia <bold>F</bold> details of atrium surface <bold>G</bold> arrangement of penial hooks with (inset) low magnification <bold>H</bold> high magnification of penial hooks <bold>I</bold> top view of penial hook <bold>J</bold> low magnification shows lateral view of penial hooks <bold>K</bold> high magnification shows lateral view of penial hooks, and <bold>L</bold> details of vaginal surface.</p></caption><graphic xmlns:xlink="http://www.w3.org/1999/xlink" xlink:href="zookeys-401-045-g018.jpg" position="float" orientation="portrait" xlink:type="simple"/></fig><fig id="F19" position="float" orientation="portrait"><label>Figure 19.</label><caption><p>Internal sculpture of genitalia. <bold>A–E</bold> <italic><tp:taxon-name>Discartemon afthonodontia</tp:taxon-name></italic> sp. n. paratype CUMZ 6210 <bold>A</bold> details of atrial pore on the atrium surface <bold>B</bold> high magnification shows arrangement of penial hooks <bold>C</bold> top view of penial hook <bold>D</bold> lateral view of penial hook, and <bold>E</bold> details of vaginal surface <bold>F–I</bold> <italic><tp:taxon-name>Discartemon epipedis</tp:taxon-name></italic> sp. n. paratype CUMZ 6215 <bold>F</bold> details of the atrium surface <bold>G</bold> scattered arrangement of penial hooks with high magnification, and (inset) shows in low magnification <bold>H</bold> top view of penial hook, and <bold>I</bold> details of vaginal surface <bold>J–N</bold> <italic><tp:taxon-name>Discartemon flavacandida</tp:taxon-name></italic> sp. n. paratype CUMZ 6216 <bold>J</bold> details of atrial pore on the atrium surface <bold>K</bold> high magnification shows arrangement of penial hooks with top view of penial hook in white square <bold>L</bold> top view of penial hook (from white square in <bold>K</bold>) <bold>M</bold> lateral view of penial hook, and <bold>N</bold> details of vaginal surface.</p></caption><graphic xmlns:xlink="http://www.w3.org/1999/xlink" xlink:href="zookeys-401-045-g019.jpg" position="float" orientation="portrait" xlink:type="simple"/></fig><fig id="F20" position="float" orientation="portrait"><label>Figure 20.</label><caption><p>Internal sculpture of genitalia. <bold>A–E</bold> <italic><tp:taxon-name>Discartemon roebeleni</tp:taxon-name></italic> topotype CUMZ 6217 <bold>A</bold> details of atrium surface <bold>B</bold> low magnification shows arrangement of penial hooks <bold>C</bold> lateral view of penial hook <bold>D</bold> top view of penial hook, and <bold>E</bold> arrangement of vaginal folds <bold>F–J</bold> <italic><tp:taxon-name>Discartemon kotanensis</tp:taxon-name></italic> sp. n. paratype CUMZ 6230 <bold>F</bold> details of atrial pore on the atrium surface <bold>G</bold> low magnification shows arrangement of penial hooks <bold>H</bold> high magnification of penial hooks with top view of penial hook in white square <bold>I</bold> top view of penial hook (from white square in <bold>H</bold>), and <bold>J</bold> arrangement of vaginal folds.</p></caption><graphic xmlns:xlink="http://www.w3.org/1999/xlink" xlink:href="zookeys-401-045-g020.jpg" position="float" orientation="portrait" xlink:type="simple"/></fig><fig id="F21" position="float" orientation="portrait"><label>Figure 21.</label><caption><p>Internal sculpture of genitalia. <bold>A–F</bold> <italic><tp:taxon-name>Discartemon megalostraka</tp:taxon-name></italic> sp. n. paratype CUMZ 6233 <bold>A</bold> details of atrial pore on the atrium surface <bold>B</bold> high magnification of penial hooks with top view of penial hook in white square <bold>C</bold> top view of penial hook (from white square in <bold>B</bold>) <bold>D</bold> low magnification shows arrangement of penial hooks <bold>E</bold> lateral view of penial hook, and <bold>F</bold> arrangement of vaginal folds <bold>G–L</bold> <italic><tp:taxon-name>Discartemon triancus</tp:taxon-name></italic> sp. n. paratype CUMZ 6236 <bold>G</bold> details of atrial pore on the atrium surface with (inset) high magnification of atrial pore <bold>H</bold> high magnification of penial hooks with top view of penial hook in white square, <bold>I</bold> top view of penial hook (from white square in <bold>H</bold>) <bold>J</bold> arrangement of penial hooks <bold>K</bold> lateral view of penial hooks, and <bold>L</bold> arrangement of vaginal folds.</p></caption><graphic xmlns:xlink="http://www.w3.org/1999/xlink" xlink:href="zookeys-401-045-g021.jpg" position="float" orientation="portrait" xlink:type="simple"/></fig><fig id="F22" position="float" orientation="portrait"><label>Figure 22.</label><caption><p>Radula morphology of <bold>A</bold> <italic><tp:taxon-name>Discartemon discus</tp:taxon-name></italic> CUMZ 6257, from Da Nang, Vietnam <bold>B</bold> <italic><tp:taxon-name>Discartemon nummus</tp:taxon-name></italic> CUMZ 6208, from Patthalung <bold>C</bold> <italic><tp:taxon-name>Discartemon hypocrites</tp:taxon-name></italic>, topotype CUMZ 6199 <bold>D</bold> <italic><tp:taxon-name>Discartemon afthonodontia</tp:taxon-name></italic> sp. n., paratype CUMZ 6210 <bold>E</bold> <italic><tp:taxon-name>Discartemon roebeleni</tp:taxon-name></italic>, topotype CUMZ 6217 <bold>F</bold> <italic><tp:taxon-name>Discartemon kotanensis</tp:taxon-name></italic> sp. n. paratype CUMZ 6230 <bold>G</bold> <italic><tp:taxon-name>Discartemon megalostraka</tp:taxon-name></italic> sp. n. paratype CUMZ 6233 <bold>H</bold> <italic><tp:taxon-name>Discartemon triancus</tp:taxon-name></italic> sp. n. paratype CUMZ 6236.</p></caption><graphic xmlns:xlink="http://www.w3.org/1999/xlink" xlink:href="zookeys-401-045-g022.jpg" position="float" orientation="portrait" xlink:type="simple"/></fig><fig id="F23" position="float" orientation="portrait"><label>Figure 23.</label><caption><p>Approximate locations of the type locality of <italic><tp:taxon-name>Discartemon</tp:taxon-name></italic> species. (1) <italic><tp:taxon-name>Discartemon discus</tp:taxon-name></italic>, (2) <italic><tp:taxon-name>Discartemon planus</tp:taxon-name></italic>, (3) <italic><tp:taxon-name>Discartemon sykesi</tp:taxon-name></italic>, (4) <italic><tp:taxon-name>Discartemon nummus</tp:taxon-name></italic>, (5) <italic><tp:taxon-name>Discartemon khaosokensis</tp:taxon-name></italic>, (6) <italic><tp:taxon-name>Discartemon discadentus</tp:taxon-name></italic> sp. n., (7) <italic><tp:taxon-name>Discartemon discamaximus</tp:taxon-name></italic> sp. n., (8) <italic><tp:taxon-name>Discartemon circulus</tp:taxon-name></italic> sp. n., (9) <italic><tp:taxon-name>Discartemon deprima</tp:taxon-name></italic> sp. n., (10) <italic><tp:taxon-name>Discartemon expandus</tp:taxon-name></italic> sp. n., (11) <italic><tp:taxon-name>Discartemon plussensis</tp:taxon-name></italic>, (12) <italic><tp:taxon-name>Discartemon hypocrites</tp:taxon-name></italic>, (13) <italic><tp:taxon-name>Discartemon leptoglyphus</tp:taxon-name></italic>, (14) <italic><tp:taxon-name>Discartemon platymorphus</tp:taxon-name></italic>, (15) <italic><tp:taxon-name>Discartemon afthonodontia</tp:taxon-name></italic> sp. n., (16) <italic><tp:taxon-name>Discartemon epipedis</tp:taxon-name></italic> sp. n., (17) <italic><tp:taxon-name>Discartemon flavacandida</tp:taxon-name></italic> sp. n., (18) <italic><tp:taxon-name>Discartemon lemyrei</tp:taxon-name></italic>, (19) <italic><tp:taxon-name>Discartemon roebeleni</tp:taxon-name></italic>, (20) <italic><tp:taxon-name>Discartemon collingei</tp:taxon-name></italic>, (21) <italic><tp:taxon-name>Discartemon stenostomus</tp:taxon-name></italic>, (22) <italic><tp:taxon-name>Discartemon sangkarensis</tp:taxon-name></italic>, (23) <italic><tp:taxon-name>Discartemon vandermeermohri</tp:taxon-name></italic>, (24) <italic><tp:taxon-name>Discartemon kotanensis</tp:taxon-name></italic> sp. n., (25) <italic><tp:taxon-name>Discartemon megalostraka</tp:taxon-name></italic> sp. n., (26) <italic><tp:taxon-name>Discartemon triancus</tp:taxon-name></italic> sp. n., and (27) <italic><tp:taxon-name>Discartemon conicus</tp:taxon-name></italic> sp. n.</p></caption><graphic xmlns:xlink="http://www.w3.org/1999/xlink" xlink:href="zookeys-401-045-g023.jpg" position="float" orientation="portrait" xlink:type="simple"/></fig></tp:treatment-sec><tp:treatment-sec><!--Section generated to contain objects referenced in tp:taxon-treatment.--><fig id="F10" position="float" orientation="portrait"><label>Figure 10.</label><caption><p>Shells of Group III: <italic><tp:taxon-name>Discartemon roebeleni</tp:taxon-name></italic>-group. <bold>A, B</bold> <italic><tp:taxon-name>Discartemon megalostraka</tp:taxon-name></italic> sp. n. <bold>A</bold> holotype CUMZ 6253 with apertural dentition, and <bold>B</bold> paratype CUMZ 3657 <bold>C, D</bold> <italic><tp:taxon-name>Discartemon triancus</tp:taxon-name></italic> sp. n. <bold>C</bold> holotype CUMZ 6254 with apertural dentition, and <bold>D</bold> paratype CUMZ 6032 <bold>E, F</bold> <italic><tp:taxon-name>Discartemon conicus</tp:taxon-name></italic> sp. n. <bold>E</bold> holotype CUMZ 6255 with apertural dentition, and <bold>F</bold> paratype CUMZ 6033.</p></caption><graphic xmlns:xlink="http://www.w3.org/1999/xlink" xlink:href="zookeys-401-045-g010.jpg" position="float" orientation="portrait" xlink:type="simple"/></fig><table-wrap id="T3" position="float" orientation="portrait"><label>Table 3.</label><caption><p>Shell measurements of <italic><tp:taxon-name>Discartemon</tp:taxon-name></italic> spp (<italic><tp:taxon-name>Discartemon roebeleni</tp:taxon-name></italic>-group). Specimen collections and catalogue numbers indicated in parentheses.</p></caption><table><tbody><tr><th rowspan="2" colspan="1">Species and locality and CUMZ nos</th><th rowspan="2" colspan="1">No. of specimens</th><th rowspan="1" colspan="3">Ranges, mean ± S.D. in mm of:</th><th rowspan="2" colspan="1">Number of whorls</th></tr><tr><th rowspan="1" colspan="1">Shell height</th><th rowspan="1" colspan="1">Shell width</th><th rowspan="1" colspan="1">H/W ratio</th></tr><tr><td rowspan="1" colspan="6"><italic><tp:taxon-name>Discartemon roebeleni</tp:taxon-name></italic> (Möllendorff, 1894)</td></tr><tr><td rowspan="1" colspan="1">Ko Samui, Suratthani: (3655)</td><td rowspan="1" colspan="1">5</td><td rowspan="1" colspan="1">5.6–6.4<break/> 5.9±0.42</td><td rowspan="1" colspan="1">9.1–9.9<break/> 9.5±0.28</td><td rowspan="1" colspan="1">0.6–0.7<break/> 0.6±0.03</td><td rowspan="1" colspan="1">6–6½</td></tr><tr><td rowspan="1" colspan="1">Wat Khao Khok, Suratthani: (3658)</td><td rowspan="1" colspan="1">19</td><td rowspan="1" colspan="1">3.6–4.5<break/> 4.1±0.22</td><td rowspan="1" colspan="1">6.7–7.6<break/> 7.2±0.27</td><td rowspan="1" colspan="1">0.5–0.6<break/> 0.6±0.03</td><td rowspan="1" colspan="1">6–6½</td></tr><tr><td rowspan="1" colspan="1">Khao Nan N. P., Nakhon Si Thammarat: (4221)</td><td rowspan="1" colspan="1">10</td><td rowspan="1" colspan="1">4.5–5.3<break/> 4.8±0.27</td><td rowspan="1" colspan="1">7.1–9.1<break/> 8.1±0.61</td><td rowspan="1" colspan="1">0.6–0.6<break/> 0.6±0.03</td><td rowspan="1" colspan="1">6–6½</td></tr><tr><td rowspan="1" colspan="1">Wat Suwankhuha, Phangnga: (3661)</td><td rowspan="1" colspan="1">19</td><td rowspan="1" colspan="1">5.2–6.7<break/> 6.0±0.41</td><td rowspan="1" colspan="1">8.6–10.5<break/> 9.6±0.43</td><td rowspan="1" colspan="1">0.5–0.7<break/> 0.6±0.04</td><td rowspan="1" colspan="1">6–6½</td></tr><tr><td rowspan="1" colspan="1">Khao Pu-Khao Ya N. P., Phatthalung: (3596)</td><td rowspan="1" colspan="1">13</td><td rowspan="1" colspan="1">3.9–5.5<break/> 4.7±0.42</td><td rowspan="1" colspan="1">7.4–9.5<break/> 8.4±0.62</td><td rowspan="1" colspan="1">0.5–0.6<break/> 0.6±0.03</td><td rowspan="1" colspan="1">6–6½</td></tr><tr><td rowspan="1" colspan="1">Tam Wang Thong, Phatthalung: (3662, 6027)</td><td rowspan="1" colspan="1">15</td><td rowspan="1" colspan="1">4.4–5.6<break/> 4.9±0.31</td><td rowspan="1" colspan="1">7.0–8.0<break/> 7.6±0.29</td><td rowspan="1" colspan="1">0.6–0.7<break/> 0.6±0.03</td><td rowspan="1" colspan="1">6–6½</td></tr><tr><td rowspan="1" colspan="1">Khao Huai Hang, Trang: (3656)</td><td rowspan="1" colspan="1">9</td><td rowspan="1" colspan="1">4.8–5.6<break/> 5.2±0.34</td><td rowspan="1" colspan="1">8.2–9.5<break/> 9.1±0.52</td><td rowspan="1" colspan="1">0.5–0.6<break/> 0.6±0.02</td><td rowspan="1" colspan="1">6–6½</td></tr><tr><td rowspan="1" colspan="1">Botanic Garden, Trang: (3663)</td><td rowspan="1" colspan="1">9</td><td rowspan="1" colspan="1">5.1–6.4<break/> 5.6±0.38</td><td rowspan="1" colspan="1">8.0–10.3<break/> 8.9±0.81</td><td rowspan="1" colspan="1">0.6–0.7<break/> 0.6±0.04</td><td rowspan="1" colspan="1">6–6½</td></tr><tr><td rowspan="1" colspan="1">Sra Morakot, Krabi: (6023)</td><td rowspan="1" colspan="1">27</td><td rowspan="1" colspan="1">4.7–5.6<break/> 5.1±0.23</td><td rowspan="1" colspan="1">7.4–8.5<break/> 7.9±0.28</td><td rowspan="1" colspan="1">0.6–0.7<break/> 0.6±0.02</td><td rowspan="1" colspan="1">6–6½</td></tr><tr><td rowspan="1" colspan="1">Tam Tanan, Satun: (6025)</td><td rowspan="1" colspan="1">16</td><td rowspan="1" colspan="1">4.8–5.7<break/> 5.2±0.26</td><td rowspan="1" colspan="1">8.3–9.4<break/> 8.8±0.28</td><td rowspan="1" colspan="1">0.5–0.6<break/> 0.6±0.03</td><td rowspan="1" colspan="1">6–6½</td></tr><tr><td rowspan="1" colspan="1">Tam Khantiphon, Satun: (6026)</td><td rowspan="1" colspan="1">7</td><td rowspan="1" colspan="1">5.0–5.4<break/> 5.2±0.13</td><td rowspan="1" colspan="1">9.6–10.1<break/> 9.8±0.19</td><td rowspan="1" colspan="1">0.5–0.5<break/> 0.5±0.01</td><td rowspan="1" colspan="1">6–6½</td></tr><tr><td rowspan="1" colspan="6"><italic><tp:taxon-name>Discartemon kotanensis</tp:taxon-name></italic> sp. n.</td></tr><tr><td rowspan="1" colspan="1">Ko Tan, Suratthani: (6230, 6252)</td><td rowspan="1" colspan="1">32</td><td rowspan="1" colspan="1">5.8–7.4<break/> 6.6±0.44</td><td rowspan="1" colspan="1">8.6–10.5<break/> 9.6±0.50</td><td rowspan="1" colspan="1">0.6–0.8<break/> 0.7±0.04</td><td rowspan="1" colspan="1">6–6½</td></tr><tr><td rowspan="1" colspan="6"><italic><tp:taxon-name>Discartemon megalostraka</tp:taxon-name></italic> sp. n.</td></tr><tr><td rowspan="1" colspan="1">Nam Tok Tao Thong, Phangnga: (3657, 6031, 6253)</td><td rowspan="1" colspan="1">19</td><td rowspan="1" colspan="1">7.2–9.4<break/> 8.2±0.57</td><td rowspan="1" colspan="1">11.0–14.5<break/> 12.4±0.84</td><td rowspan="1" colspan="1">0.6–0.7<break/> 0.7±0.04</td><td rowspan="1" colspan="1">7–7½</td></tr><tr><td rowspan="1" colspan="1">Wat Tam Seua, Krabi: (6029)</td><td rowspan="1" colspan="1">6</td><td rowspan="1" colspan="1">6.5–7.3<break/> 6.9±0.3</td><td rowspan="1" colspan="1">10.7–11.6<break/> 11.2±0.34</td><td rowspan="1" colspan="1">0.6–0.6<break/> 0.6±0.02</td><td rowspan="1" colspan="1">7–7½</td></tr><tr><td rowspan="1" colspan="1">Ban Chong, Krabi: (6030)</td><td rowspan="1" colspan="1">10</td><td rowspan="1" colspan="1">7.7–9.4<break/> 8.5±0.52</td><td rowspan="1" colspan="1">12.0–12.9<break/> 12.6±0.32</td><td rowspan="1" colspan="1">0.6–0.7<break/> 0.7±0.04</td><td rowspan="1" colspan="1">7–7½</td></tr><tr><td rowspan="1" colspan="6"><italic><tp:taxon-name>Discartemon triancus</tp:taxon-name></italic> sp. n.</td></tr><tr><td rowspan="1" colspan="1">Gunung Kilian, Perlis, Malaysia: (6234, 6254)</td><td rowspan="1" colspan="1">5</td><td rowspan="1" colspan="1">4.3–4.8<break/> 4.6±0.22</td><td rowspan="1" colspan="1">7.8–8.5<break/> 8.1±0.33</td><td rowspan="1" colspan="1">0.5–0.6<break/> 0.6±0.04</td><td rowspan="1" colspan="1">5½–6</td></tr><tr><td rowspan="1" colspan="6"><italic><tp:taxon-name>Discartemon conicus</tp:taxon-name></italic> sp. n.</td></tr><tr><td rowspan="1" colspan="1">Gau Cerita, Langawi, Malaysia: (6033, 6255)</td><td rowspan="1" colspan="1">3</td><td rowspan="1" colspan="1">4.1–4.5<break/> 4.3±0.2</td><td rowspan="1" colspan="1">7.0–7.3<break/> 7.1±0.16</td><td rowspan="1" colspan="1">0.6–0.6<break/> 0.6±0.03</td><td rowspan="1" colspan="1">6</td></tr></tbody></table></table-wrap></tp:treatment-sec></tp:taxon-treatment>
